# Supplementary material for: Somatic mutations in benign breast disease tissues and association with breast cancer risk
Source: BMC Med Genomics. 2021 Jul 14;14:185. doi: 10.1186/s12920-021-01032-8 (PMC8278587; doi:10.1186/s12920-021-01032-8)
Supplement: Supplementary file 3 — Additional file 3. Table S1: Meta-data table for all study samples and quality control samples including total number of variants, mean coverage, genotype call rate, and clinical covariates. [file 12920_2021_1032_MOESM3_ESM.xlsx]

## Sheet: in
anon_id_unique	group	plate	excluded.sample	grp	total	N. Excluded Variants	N. Non-Excluded Variants	N. Not PASS variants	N. PASS variants	N. Total Variants	Mean UMT	Mean MT	Mean DP	Mean UMT/Mean DP	Genotype Call Rate Non-excl SNPs	age_category	year_category
4358517_rep1	Reference Control	3	FALSE	Non-study sample	45	3888	242	636	3494	4130	964.362	1048.03	13365.7	0.0721521	0.984127	<45	1992-2001
4358517_rep2	Reference Control	2	FALSE	Non-study sample	43.75	1765	266	349	1682	2031	404.687	452.429	10417.6	0.0388464	0.968912	<45	1992-2001
4358517_rep3	Reference Control	4	FALSE	Non-study sample		1408	282	356	1334	1690	311.764	343.31	11685.9	0.0266788	0.917391	<45	1992-2001
4358517_rep4	Reference Control	5	FALSE	Non-study sample		1878	280	380	1778	2158	408.023	444.207	14777.5	0.027611	0.929461	<45	1992-2001
7328909	ER negative	4	FALSE	Study Sample	39.963	10115	1629	3328	8416	11744	199.427	239.234	5894.99	0.03383	0.857143	>55	1982-1991
1349453	ER positive	5	FALSE	Study Sample	59.94	4924	307	557	4674	5231	699.77	790.646	12776.3	0.054771	0.977143	45-55	1967-1981
7354589_rep1	ER negative	2	TRUE	Study Sample	0.818	0	4	4	0	4	6	18.25	287.5	0.0208696	1	>55	1967-1981
7354589_rep2	ER negative	4	FALSE	Study Sample	59.78	824	457	295	986	1281	236.183	291.924	4631.32	0.050997	0.895161	>55	1967-1981
5160443_rep1	Cancer Free at 16 years	3	FALSE	Study Sample	40.43	16202	681	3033	13850	16883	299.957	360.001	6144.35	0.0488184	0.859873	45-55	1982-1991
5160443_rep2	Cancer Free at 16 years	2	FALSE	Study Sample	59.09	22020	505	5344	17181	22525	434.957	548.23	4381.24	0.0992771	0.916318	45-55	1982-1991
7288332	ER positive	4	TRUE	Study Sample	60.024	0	171	67	104	171	20.6784	33.8538	939.082	0.0220198	0.644231	45-55	1967-1981
7104458	ER negative	2	FALSE	Study Sample	59.84	15277	502	1936	13843	15779	545.707	675.338	3394.27	0.160773	0.917391	45-55	1982-1991
9989409	Cancer Free at 16 years	2	FALSE	Study Sample	40.068	4434	363	954	3843	4797	685.023	797.889	8546.67	0.0801508	0.960474	>55	1967-1981
9427004	ER positive	2	TRUE	Study Sample	40.2	0	257	122	135	257	13.9883	18.2257	6559.86	0.00213241	0.626168	45-55	1967-1981
6189202	Cancer Free at 16 years	4	TRUE	Study Sample	60.26	2308	938	1308	1938	3246	111.078	134.637	6853.42	0.0162077	0.723529	45-55	1982-1991
1723870	Cancer Free at 16 years	5	TRUE	Study Sample	60.06	640	1539	599	1580	2179	74.7861	107.34	3966.87	0.0188527	0.757098	>55	1967-1981
3851759	ER positive	2	FALSE	Study Sample	21	3834	459	980	3313	4293	264.529	302.259	7849.54	0.0336999	0.896825	>55	1967-1981
496340	Cancer Free at 16 years	2	TRUE	Study Sample	0.955	0	37	37	0	37	8.67568	12.7027	26.7838	0.323915	0.857143	>55	1967-1981
3263674	ER positive	5	FALSE	Study Sample	60.416	16924	331	2923	14332	17255	807.433	877.321	55432.9	0.0145659	0.969957	>55	1982-1991
6670453	ER positive	5	FALSE	Study Sample	59.976	963	394	516	841	1357	274.756	330.558	3345.74	0.0821212	0.920833	>55	1982-1991
6056688	Cancer Free at 16 years	3	FALSE	Study Sample	62.3	8683	372	2749	6306	9055	773.707	891.03	7684.1	0.100689	0.923077	45-55	1982-1991
2557972	ER negative	4	TRUE	Study Sample	20.02	65	678	468	275	743	37.2948	43.3419	6020.5	0.00619463	0.604167	45-55	1982-1991
1146568	ER negative	2	FALSE	Study Sample	19.98	3561	355	746	3170	3916	419.368	477.991	13277	0.0315861	0.93722	<45	1967-1981
5167112	Cancer Free at 16 years	4	FALSE	Study Sample	60.5	1885	484	557	1812	2369	199.119	235.541	9553.24	0.0208431	0.8223	<45	1967-1981
6967830	ER positive	4	FALSE	Study Sample	39.952	3716	334	840	3210	4050	462.162	524.612	12425.5	0.0371946	0.948357	>55	1982-1991
5019701_rep1	Cancer Free at 16 years	3	TRUE	Study Sample	20	578	1079	514	1143	1657	103.634	131.566	3113.07	0.0332899	0.61516	>55	1982-1991
5019701_rep2	Cancer Free at 16 years	2	TRUE	Study Sample	1.25	0	7	0	7	7	6	6.57143	12.4286	0.482759	1	>55	1982-1991
3060789	ER negative	3	FALSE	Study Sample	22.56	1839	541	760	1620	2380	138.368	174.561	2189.26	0.0632031	0.824268	45-55	1982-1991
4457296	ER negative	2	FALSE	Study Sample	19.864	1841	372	691	1522	2213	565.323	678.702	9058.83	0.0624058	0.970297	<45	1982-1991
3465000	Cancer Free at 16 years	3	FALSE	Study Sample	20.61	3479	711	1322	2868	4190	166.401	188.246	8645.93	0.0192461	0.818471	45-55	1982-1991
7158373	ER positive	5	FALSE	Study Sample	59.95	22167	633	5682	17118	22800	492.616	568.321	6184.79	0.0796496	0.952899	>55	1982-1991
3045892	ER positive	5	FALSE	Study Sample	60.032	37249	446	6736	30959	37695	814.672	920.598	9320.02	0.0874109	0.908088	>55	1982-1991
5225141	Cancer Free at 16 years	5	FALSE	Study Sample	60.114	6295	781	2339	4737	7076	275.36	336.531	7328.75	0.0375725	0.846154	45-55	1967-1981
9480919	Cancer Free at 16 years	2	FALSE	Study Sample	17.15	2866	593	985	2474	3459	213.921	256.807	10736.2	0.0199252	0.869919	>55	1982-1991
6933922	Cancer Free at 16 years	3	FALSE	Study Sample	60	1624	1401	1184	1841	3025	58.0311	69.2175	4058.27	0.0142995	0.810909	<45	1982-1991
1358677	Cancer Free at 16 years	2	FALSE	Study Sample	19.968	2538	744	995	2287	3282	183.082	216.897	6041.34	0.0303048	0.852941	45-55	1967-1981
2872801_rep1	ER negative	3	FALSE	Study Sample	62.82	24570	567	7888	17249	25137	721.813	850.178	5703.79	0.12655	0.945848	<45	1982-1991
2872801_rep2	ER negative	2	FALSE	Study Sample	62.82	19216	431	2575	17072	19647	828.528	1003.25	3550.68	0.233343	0.960317	<45	1982-1991
6893345	ER negative	4	FALSE	Study Sample	40.077	1670	356	553	1473	2026	309.803	350.511	9999.87	0.0309807	0.93913	>55	1982-1991
6044346	ER negative	2	FALSE	Study Sample	19.9	478	526	370	634	1004	80.3048	97.3207	6897	0.0116434	0.85259	45-55	1982-1991
6944705	ER negative	3	FALSE	Study Sample	62.48	20154	360	6459	14055	20514	1005.32	1161.34	7397.59	0.135898	0.912214	45-55	1982-1991
9855336	ER negative	5	TRUE	Study Sample	60.196	747	865	629	983	1612	65.853	86.4051	4345.47	0.0151544	0.803333	>55	1982-1991
1656054	ER negative	4	TRUE	Study Sample	19.987	1	487	300	188	488	25.9324	40.6988	7996.69	0.00324289	0.561151	>55	1967-1981
4096217	ER negative	2	FALSE	Study Sample	39.9	3273	432	1115	2590	3705	706.073	866.709	10692.5	0.0660347	0.97619	45-55	1982-1991
5871255	Cancer Free at 16 years	3	FALSE	Study Sample	20.44	8158	1847	3153	6852	10005	118.13	145.692	5156.22	0.0229103	0.814385	45-55	1967-1981
582604	ER positive	5	FALSE	Study Sample	40.04	2055	957	1014	1998	3012	110.799	134.34	5133.11	0.0215853	0.811494	45-55	1967-1981
4393594	ER positive	3	FALSE	Study Sample	39.55	5836	513	1863	4486	6349	527.585	599.523	8150.22	0.0647327	0.914384	<45	1967-1981
6025335	Cancer Free at 16 years	3	FALSE	Study Sample	20.655	15100	911	3754	12257	16011	318.47	369.025	7120.2	0.0447277	0.873457	45-55	1982-1991
9457794	Cancer Free at 16 years	2	FALSE	Study Sample	19.869	1339	592	690	1241	1931	197.451	282.053	5890.57	0.0335199	0.835391	<45	1982-1991
9417217	Cancer Free at 16 years	3	FALSE	Study Sample	60.48	1408	502	558	1352	1910	216.681	248.37	3483.67	0.062199	0.873563	45-55	1967-1981
3397184	ER negative	5	FALSE	Study Sample	59.924	1747	356	468	1635	2103	316.9	356.905	7853.94	0.0403491	0.926641	>55	1967-1981
9023789	ER positive	3	FALSE	Study Sample	21.72	5313	445	1504	4254	5758	406.094	448.33	9717.16	0.0417914	0.900369	45-55	1967-1981
9192766	ER positive	5	FALSE	Study Sample	59.998	3931	402	910	3423	4333	331.567	389.392	9238.96	0.0358879	0.883721	>55	1982-1991
5443919	ER negative	2	FALSE	Study Sample	39.951	3776	383	1092	3067	4159	311.742	411.204	4382.5	0.0711334	0.898496	<45	1967-1981
9960611	ER positive	2	FALSE	Study Sample	20.57	3502	862	1096	3268	4364	168.604	202.106	4821.79	0.034967	0.886598	<45	1967-1981
9490143	Cancer Free at 16 years	3	FALSE	Study Sample	59.67	1337	420	411	1346	1757	203.552	243.278	7484.22	0.0271975	0.860656	<45	1967-1981
7674528	ER negative	5	FALSE	Study Sample	59.4	1950	340	402	1888	2290	255.125	301.872	5005.34	0.0509706	0.889362	45-55	1967-1981
63331	Cancer Free at 16 years	5	FALSE	Study Sample	20.001	2933	1057	940	3050	3990	111.473	137.286	9981	0.0111686	0.867521	>55	1982-1991
6943146_rep1	Cancer Free at 16 years	3	FALSE	Study Sample	40.35	1689	534	531	1692	2223	179.109	214.051	6285.04	0.0284977	0.813149	<45	1967-1981
6943146_rep2	Cancer Free at 16 years	2	FALSE	Study Sample	59.987	4224	497	1190	3531	4721	464.851	573.981	5305.58	0.0876155	0.922509	<45	1967-1981
7045866_rep1	ER negative	3	FALSE	Study Sample	61.23	1529	375	397	1507	1904	279.784	325.225	6093.56	0.0459147	0.90873	<45	1967-1981
7045866_rep2	ER negative	2	FALSE	Study Sample	61.23	4570	378	736	4212	4948	859.122	997.121	12083.4	0.0710994	0.960938	<45	1967-1981
7148586	ER positive	5	FALSE	Study Sample	59.965	3198	591	1402	2387	3789	162.548	209.22	1908.43	0.0851738	0.813008	>55	1982-1991
9445452	ER negative	5	FALSE	Study Sample	60	3192	916	992	3116	4108	254.492	298.619	6564.27	0.0387693	0.875433	>55	1967-1981
7578477	ER positive	4	TRUE	Study Sample	20.025	43	586	185	444	629	30.0556	41.8696	4105.5	0.00732082	0.77907	>55	1967-1981
7159369	Cancer Free at 16 years	3	FALSE	Study Sample	20.325	8121	1274	2457	6938	9395	157.304	187.288	7890.47	0.0199359	0.906061	<45	1982-1991
1036616	ER positive	3	FALSE	Study Sample	57.06	2843	508	903	2448	3351	302.629	354.315	8069.51	0.0375028	0.867347	45-55	1967-1981
5067943	ER positive	4	TRUE	Study Sample	20.007	372	1950	791	1531	2322	37.7674	52.6813	5251.84	0.00719127	0.604478	>55	1967-1981
7794700	Cancer Free at 16 years	4	TRUE	Study Sample	60.198	1587	850	964	1473	2437	120.959	141.22	4309.09	0.0280708	0.634218	45-55	1967-1981
5534297_rep1	ER negative	3	FALSE	Study Sample	63.84	7022	549	1446	6125	7571	216.517	269.109	7226.23	0.0299626	0.875458	<45	1982-1991
5534297_rep2	ER negative	2	FALSE	Study Sample	63.84	21860	421	3107	19174	22281	524.982	692.179	10910.9	0.0481154	0.942387	<45	1982-1991
8419248	Cancer Free at 16 years	5	TRUE	Study Sample	60.102	0	892	256	636	892	21.5381	28.7489	3087.3	0.00697636	0.641176	>55	1967-1981
1094645	ER positive	5	TRUE	Study Sample	20.016	242	710	414	538	952	80.2374	101.791	11975	0.00670041	0.632353	<45	1967-1981
8143437	ER positive	3	FALSE	Study Sample	20.72	18285	634	5977	12942	18919	448.398	521.377	4962.44	0.0903584	0.93133	>55	1982-1991
3233317_rep1	ER positive	2	TRUE	Study Sample	19.84	485	1985	780	1690	2470	96.2721	147.254	4194.91	0.0229497	0.66443	45-55	1982-1991
3233317_rep2	ER positive	4	FALSE	Study Sample	60.68	5082	688	1827	3943	5770	159.211	209.36	5233.98	0.0304187	0.844262	45-55	1982-1991
5791097	ER positive	4	FALSE	Study Sample	59.84	9394	1205	2683	7916	10599	176.997	210.402	9212.47	0.0192128	0.841176	45-55	1982-1991
8819345	ER positive	5	FALSE	Study Sample	60.152	10114	948	3274	7788	11062	276.586	328.095	7252.68	0.0381357	0.806061	>55	1982-1991
1755656	ER positive	4	FALSE	Study Sample	59.84	21325	689	4724	17290	22014	426.377	500.749	6797.39	0.0627265	0.918644	>55	1982-1991
1402805	ER negative	5	FALSE	Study Sample	40.005	1820	1447	982	2285	3267	377.275	507.526	7169.4	0.0526229	0.890688	45-55	1982-1991
2564078_rep1	Cancer Free at 16 years	3	FALSE	Study Sample	61.3	2916	324	872	2368	3240	718.65	814.002	8285.57	0.0867351	0.965665	45-55	1982-1991
2564078_rep2	Cancer Free at 16 years	2	FALSE	Study Sample	61.3	2038	297	373	1962	2335	909.168	1040.42	4457.21	0.203977	0.978166	45-55	1982-1991
9351956	ER negative	4	FALSE	Study Sample	59.878	6561	864	1855	5570	7425	173.318	208.373	6418.23	0.027004	0.880282	<45	1982-1991
9730487	ER positive	3	FALSE	Study Sample	40.56	36969	760	8848	28881	37729	790.693	955.11	8018	0.0986148	0.881789	45-55	1982-1991
9873784	ER negative	4	FALSE	Study Sample	59.976	3831	1065	1194	3702	4896	267.163	338.834	5775.14	0.0462608	0.905579	>55	1982-1991
9428996	ER positive	2	FALSE	Study Sample	40	16880	830	7256	10454	17710	588.547	738.318	4155.81	0.14162	0.955466	45-55	1982-1991
4937984	ER positive	4	FALSE	Study Sample	20.02	2410	2280	1610	3080	4690	76.8247	93.3552	7714.29	0.00995876	0.80163	>55	1982-1991
9009888	ER positive	3	FALSE	Study Sample	60.96	18811	538	7540	11809	19349	617.111	736.026	4449.66	0.138687	0.958015	45-55	1982-1991
9700693	ER positive	4	FALSE	Study Sample	59.92	12661	867	2308	11220	13528	306.48	362.456	12613.5	0.0242978	0.860841	>55	1982-1991
1828582	ER negative	3	FALSE	Study Sample	61.07	11652	597	2591	9658	12249	386.724	464.913	6206.71	0.0623073	0.838596	45-55	1982-1991
3404849	ER negative	5	FALSE	Study Sample	39.96	8216	405	1585	7036	8621	320.641	372.75	6271.69	0.051125	0.886275	45-55	1982-1991
7425393	ER positive	3	TRUE	Study Sample	20.7	960	1762	1164	1558	2722	43.8035	55.0331	4191.35	0.0104509	0.777027	>55	1982-1991
6197863	ER negative	3	FALSE	Study Sample	65.24	8947	713	2160	7500	9660	263.449	314.209	6026.64	0.043714	0.887681	<45	1982-1991
5727395_rep1	ER positive	3	FALSE	Study Sample	59.78	12333	582	2620	10295	12915	315.619	365.175	6838.73	0.0461518	0.854406	<45	1982-1991
5727395_rep2	ER positive	2	FALSE	Study Sample	59.78	23980	460	8662	15778	24440	714.09	846.472	4938.99	0.144582	0.936364	<45	1982-1991
8101301_rep1	ER positive	2	TRUE	Study Sample	20.305	116	614	256	474	730	37.2822	52.8644	3592.36	0.0103782	0.746032	45-55	1982-1991
8101301_rep2	ER positive	4	TRUE	Study Sample	59.85	505	1019	581	943	1524	62.1404	81.0236	3959.77	0.015693	0.696864	45-55	1982-1991
4040180	ER negative	2	FALSE	Study Sample	39.996	15022	672	3350	12344	15694	391.919	488.609	5471.06	0.071635	0.931174	45-55	1982-1991
2598982	Cancer Free at 16 years	4	TRUE	Study Sample	40.014	36	598	188	446	634	33.8801	49.1215	1589.93	0.0213091	0.64486	>55	1992-2001
849624	ER negative	5	FALSE	Study Sample	60.144	1676	449	508	1617	2125	228.976	275.334	4767.11	0.0480325	0.923767	>55	1992-2001
9478797	Cancer Free at 16 years	5	TRUE	Study Sample	19.98	0	29	4	25	29	7.68966	12.4828	29.7241	0.258701	0.851852	45-55	1992-2001
7115674	ER negative	3	FALSE	Study Sample	59.85	1948	265	310	1903	2213	1864.26	1997.9	9318.5	0.20006	0.986726	>55	1992-2001
9504477	Cancer Free at 16 years	4	TRUE	Study Sample	59.6	354	1294	474	1174	1648	68.4254	97.9417	4852.11	0.0141022	0.718861	45-55	1992-2001
6645206	Cancer Free at 16 years	5	TRUE	Study Sample	20.01	0	442	160	282	442	19.6719	27.8167	3842.45	0.00511963	0.620438	>55	1992-2001
5965184_rep1	Cancer Free at 16 years	3	FALSE	Study Sample	61.04	2396	247	510	2133	2643	806.404	927.709	8379.07	0.0962403	0.972973	<45	1992-2001
5965184_rep2	Cancer Free at 16 years	2	FALSE	Study Sample	61.04	1967	259	571	1655	2226	661.12	776.84	6477.58	0.102063	0.989848	<45	1992-2001
5612333	ER positive	2	TRUE	Study Sample	20.088	12	392	148	256	404	24.2772	33.6757	1986.76	0.0122195	0.757764	>55	1992-2001
2988296	ER positive	5	TRUE	Study Sample	60.28	107	392	171	328	499	55.8818	62.483	5194.96	0.0107569	0.631579	>55	1992-2001
5116185_rep1	Cancer Free at 16 years	3	FALSE	Study Sample	69	2076	300	481	1895	2376	1237.71	1343.45	11396.3	0.108606	0.983264	<45	1992-2001
5116185_rep2	Cancer Free at 16 years	2	FALSE	Study Sample	55.2	3190	296	881	2605	3486	2342.41	2569.97	12842.7	0.182392	0.991597	<45	1992-2001
1996000	ER negative	5	FALSE	Study Sample	59.76	8289	494	2003	6780	8783	338.609	380.639	6288.3	0.0538475	0.911972	>55	1992-2001
7126457_rep1	ER positive	3	FALSE	Study Sample	62.65	1216	286	391	1111	1502	280.985	311.178	13983.7	0.0200937	0.923077	<45	1992-2001
7126457_rep2	ER positive	2	FALSE	Study Sample	62.65	2336	234	546	2024	2570	1757.05	1926.11	11746.8	0.149577	0.968085	<45	1992-2001
2635445	Cancer Free at 16 years	5	FALSE	Study Sample	59.904	4282	762	815	4229	5044	705.552	800.664	23773.4	0.0296782	0.97807	>55	1992-2001
4763334_rep1	Cancer Free at 16 years	2	FALSE	Study Sample	19.992	1344	417	625	1136	1761	259.641	323.215	3754.24	0.0691592	0.889313	<45	1992-2001
4763334_rep2	Cancer Free at 16 years	4	TRUE	Study Sample	60.21	1529	645	682	1492	2174	113.448	136.915	7123.22	0.0159265	0.786408	<45	1992-2001
4149569	Cancer Free at 16 years	3	TRUE	Study Sample	64.24	551	478	372	657	1029	92.3411	107.962	11570.7	0.0079806	0.738971	>55	1992-2001
8405347	ER positive	4	FALSE	Study Sample	59.944	1866	249	278	1837	2115	658.699	743.986	8802.32	0.0748325	0.985437	>55	1992-2001
9540940	Cancer Free at 16 years	2	FALSE	Study Sample	39.974	3221	305	740	2786	3526	475.772	552.882	7452.14	0.0638437	0.926267	45-55	1992-2001
7556348	Cancer Free at 16 years	3	TRUE	Study Sample	20.97	1022	665	720	967	1687	85.3983	99.112	7093.05	0.0120397	0.779783	>55	1992-2001
375042	Cancer Free at 16 years	5	FALSE	Study Sample	60.016	2134	248	388	1994	2382	1127.28	1265.21	18299.2	0.0616028	0.980583	45-55	1992-2001
4682180	ER negative	3	FALSE	Study Sample	61.7	2414	246	581	2079	2660	1245.43	1375.49	10744.6	0.115912	0.984375	45-55	1992-2001
2697588	Cancer Free at 16 years	3	FALSE	Study Sample	41.6	2683	307	583	2407	2990	617.086	678.607	11673.5	0.0528619	0.965665	>55	1992-2001
4590243	Cancer Free at 16 years	3	FALSE	Study Sample	59.84	2797	313	981	2129	3110	666.955	755.386	6998.19	0.0953039	0.953704	45-55	1992-2001
7971342	ER negative	3	FALSE	Study Sample	60.8	3059	276	578	2757	3335	1680.23	1822.56	15101.3	0.111264	0.972727	<45	1992-2001
3597947	Cancer Free at 16 years	3	FALSE	Study Sample	27.36	5999	555	1622	4932	6554	263.857	301.049	5045.36	0.052297	0.92	<45	1992-2001
1613355_rep1	Cancer Free at 16 years	3	FALSE	Study Sample	42.14	2296	310	376	2230	2606	683.88	769.916	14525.1	0.0470827	0.99095	<45	1992-2001
1613355_rep2	Cancer Free at 16 years	2	FALSE	Study Sample	60.2	4320	287	964	3643	4607	1864.72	2079.19	11581.2	0.161013	0.986301	<45	1992-2001
3245096_rep1	ER negative	2	FALSE	Study Sample	40.26	3434	332	1239	2527	3766	1507.87	1698.12	8721.95	0.172883	0.991968	>55	1992-2001
3245096_rep2	ER negative	5	FALSE	Study Sample	60.092	3421	289	398	3312	3710	1398.5	1523.05	15485.8	0.0903082	0.97541	>55	1992-2001
2631331	Cancer Free at 16 years	4	FALSE	Study Sample	60.138	3765	1107	972	3900	4872	605.866	718.525	20240	0.0299341	0.95122	>55	1992-2001
8022702	ER negative	3	FALSE	Study Sample	60.56	1532	238	433	1337	1770	1642.02	1776.41	11370.9	0.144405	0.989796	45-55	1992-2001
3649307	Cancer Free at 16 years	5	FALSE	Study Sample	60.116	1981	223	298	1906	2204	1263.91	1374.2	12511.1	0.101022	0.989529	>55	1992-2001
933333_rep1	Cancer Free at 16 years	3	FALSE	Study Sample	64.35	2174	254	457	1971	2428	1644.61	1767.65	15505.9	0.106064	0.990431	45-55	1992-2001
933333_rep2	Cancer Free at 16 years	2	FALSE	Study Sample	59.67	1669	262	294	1637	1931	1731.7	1935.78	7158.28	0.241916	0.985507	45-55	1992-2001
1480841	ER positive	2	FALSE	Study Sample	39.44	1589	286	269	1606	1875	2424.89	2619.6	10377.1	0.233677	0.987903	>55	1992-2001
6765378	ER negative	3	FALSE	Study Sample	62.27	5455	637	1712	4380	6092	216.67	260.626	5822.53	0.0372123	0.831325	<45	1992-2001
7522440	ER positive	3	FALSE	Study Sample	20.64	4673	345	1580	3438	5018	555.386	620.155	8583.1	0.0647069	0.917012	45-55	1992-2001
8161885	ER positive	3	FALSE	Study Sample	62.7	1947	355	444	1858	2302	570.782	650.759	12436.9	0.0458943	0.945652	45-55	1992-2001
7287206	Cancer Free at 16 years	4	FALSE	Study Sample	59.778	2311	371	554	2128	2682	355.949	425.167	15574.4	0.0228547	0.921053	45-55	1992-2001
8735073	Cancer Free at 16 years	3	FALSE	Study Sample	66	2831	265	409	2687	3096	1393.13	1516.55	17239.7	0.0808096	0.990521	45-55	1992-2001
3538359	ER negative	3	FALSE	Study Sample	62.26	1658	277	453	1482	1935	1237.47	1358.65	11014.5	0.11235	0.986175	45-55	1992-2001
6801841	ER positive	5	TRUE	Study Sample	19.971	995	1675	996	1674	2670	88.5356	117.161	6425.79	0.0137782	0.68593	>55	1992-2001
9947706	ER positive	2	FALSE	Study Sample	40.04	2610	360	671	2299	2970	680.039	816.238	8248.76	0.0824413	0.94898	45-55	1992-2001
2362189_rep1	ER positive	3	FALSE	Study Sample	60.69	2173	274	456	1991	2447	1390.26	1493.43	14696.5	0.0945985	0.986486	<45	1992-2001
2362189_rep2	ER positive	2	FALSE	Study Sample	59.976	1831	279	342	1768	2110	1670.31	1856.32	6430.14	0.259763	0.977477	<45	1992-2001
7646726	ER negative	3	FALSE	Study Sample	20.07	1211	956	646	1521	2167	208.65	234.911	12837	0.0162538	0.870036	<45	1992-2001
9068913_rep1	ER negative	3	FALSE	Study Sample	63.49	4112	303	799	3616	4415	2169.47	2335.15	15744.9	0.137789	0.971074	45-55	1992-2001
9068913_rep2	ER negative	2	FALSE	Study Sample	63.49	3181	316	1047	2450	3497	1601.47	1779.18	9340.49	0.171454	0.983806	45-55	1992-2001
7319555	ER positive	5	FALSE	Study Sample	60.2	2585	311	329	2567	2896	705.409	781.193	18521.6	0.0380859	0.967611	<45	1992-2001
7939989	ER positive	3	FALSE	Study Sample	62.04	3076	272	642	2706	3348	2248.18	2417.88	17329.4	0.129732	0.977169	45-55	1992-2001
9531153	ER positive	3	FALSE	Study Sample	63.69	1563	272	328	1507	1835	1743.56	1867.57	15169.8	0.114936	0.982456	45-55	1992-2001
4216822	ER negative	4	FALSE	Study Sample	60.3	1060	282	209	1133	1342	808.557	906.092	10784.2	0.0749759	0.970588	>55	1992-2001
1419694	ER positive	3	FALSE	Study Sample	62.7	2641	265	443	2463	2906	1367.2	1486.91	14941.8	0.0915019	0.985782	>55	1992-2001
6719128_rep1	ER positive	5	FALSE	Study Sample	59.34	1230	282	187	1325	1512	905.509	1000.93	10974.2	0.0825123	0.983539	>55	1992-2001
7489528	ER positive	3	FALSE	Study Sample	63.72	1558	259	584	1233	1817	2332.47	2507.49	13847.6	0.168439	0.981043	45-55	1992-2001
4185469_rep1	ER positive	3	FALSE	Study Sample	20.91	1074	323	320	1077	1397	488.709	542.21	14790.3	0.0330425	0.972112	>55	1992-2001
4185469_rep2	ER positive	2	FALSE	Study Sample	59.04	2032	282	305	2009	2314	1795.67	1966.59	8385.98	0.214128	0.982833	>55	1992-2001
6313358	ER positive	4	FALSE	Study Sample	39.932	1864	297	354	1807	2161	895.72	961.512	13047.9	0.0686484	0.976562	>55	1992-2001
3689321	ER positive	3	FALSE	Study Sample	20.88	1427	271	398	1300	1698	480.707	530.145	11608	0.0414116	0.952381	<45	1992-2001
7603031	Cancer Free at 16 years	5	FALSE	Study Sample	60.2	15277	2460	4894	12843	17737	186.824	232.028	5082.17	0.0367607	0.861723	>55	1982-1991
4217818	Cancer Free at 16 years	5	TRUE	Study Sample	60.298	1875	1016	1025	1866	2891	73.8315	91.5967	7523.96	0.00981286	0.728571	>55	1982-1991
2898351_rep1	Cancer Free at 16 years	2	FALSE	Study Sample	19.514	2266	354	854	1766	2620	631.305	741.204	9345.39	0.0675525	0.938095	>55	1982-1991
2898351_rep2	Cancer Free at 16 years	4	FALSE	Study Sample	59.976	29007	346	3014	26339	29353	788.041	885.577	17632.2	0.0446932	0.976077	>55	1982-1991
1395010	Cancer Free at 16 years	5	TRUE	Study Sample	39.975	1621	1606	1390	1837	3227	61.3697	73.8209	8496.25	0.00722315	0.746224	>55	1967-1981
1442256	Cancer Free at 16 years	4	FALSE	Study Sample	60.016	2311	672	982	2001	2983	118.639	141.731	6013.81	0.0197277	0.846975	>55	1982-1991
854171	Cancer Free at 16 years	5	FALSE	Study Sample	40.016	32323	429	3836	28916	32752	543.9	609.888	18385.5	0.029583	0.92623	45-55	1982-1991
3198283	Cancer Free at 16 years	5	FALSE	Study Sample	59.976	6865	543	2102	5306	7408	270.531	308.526	8804.63	0.030726	0.869403	>55	1982-1991
2447890	Cancer Free at 16 years	5	TRUE	Study Sample	60.016	3205	1051	1167	3089	4256	111.163	138.935	7767.69	0.014311	0.793814	>55	1982-1991
617378	Cancer Free at 16 years	3	TRUE	Study Sample	19.84	2466	1039	1109	2396	3505	86.8031	104.356	5280.95	0.016437	0.76699	45-55	1982-1991
8776083	Cancer Free at 16 years	5	TRUE	Study Sample	19.992	1086	928	731	1283	2014	64.8565	76.8073	10027.1	0.00646814	0.732484	>55	1982-1991
8198781	Cancer Free at 16 years	3	FALSE	Study Sample	20.07	11008	868	3218	8658	11876	242.809	272.384	7714.49	0.0314743	0.90493	>55	1982-1991
598367	Cancer Free at 16 years	5	TRUE	Study Sample	59.974	81	864	268	677	945	29.1926	40.0741	1880.61	0.0155229	0.729858	>55	1982-1991
1811000	Cancer Free at 16 years	4	FALSE	Study Sample	59.888	2509	683	717	2475	3192	240.847	285.639	10184.1	0.0236492	0.805195	45-55	1967-1981
2215211	Cancer Free at 16 years	2	FALSE	Study Sample	19.871	20693	639	6467	14865	21332	627.267	744.439	4897.64	0.128075	0.955823	45-55	1982-1991
6456092	ER positive	2	FALSE	Study Sample	40.032	2485	299	888	1896	2784	1608.91	1778.74	9368.8	0.17173	0.982533	45-55	1992-2001
1060607	Cancer Free at 16 years	5	FALSE	Study Sample	59.892	2764	860	1239	2385	3624	120.656	145.627	9475.49	0.0127335	0.85098	45-55	1982-1991
222391	ER positive	5	TRUE	Study Sample	59.904	4237	2145	1941	4441	6382	118.395	159.16	3970.28	0.0298203	0.756032	>55	1982-1991
SampleA	Diluted Samples	4	FALSE	Non-study sample		4371	316	799	3888	4687	231.477	247.342	14938.2	0.0154957	0.893281
SampleA	Diluted Samples	4	FALSE	Non-study sample		6088	276	694	5670	6364	310.952	333.556	15980.2	0.0194586	0.943723
SampleA	Diluted Samples	4	FALSE	Non-study sample		13973	267	1079	13161	14240	553.254	592.065	19877.3	0.0278335	0.982379
SampleA	Diluted Samples	4	FALSE	Non-study sample		1942	343	413	1872	2285	139.348	150.99	13070.7	0.0106612	0.875969
SampleA	Diluted Samples	4	FALSE	Non-study sample		15618	261	926	14953	15879	693.254	741.706	19500.8	0.0355501	0.973094
SampleA	Jodi's Group - FFPE extraction from Melody	4	FALSE	Non-study sample		1143	270	166	1247	1413	513.688	559.563	20805.6	0.0246899	0.960526
SampleA	Jodi's Group - FFPE extraction from PRC/BAP	4	FALSE	Non-study sample		12330	270	1067	11533	12600	578.21	622.644	19577.6	0.0295343	0.965368
SampleA	Jodi's Group - Frozen extraction from PRC/BAP	4	FALSE	Non-study sample		123	251	126	248	374	1833.3	1964.97	12670	0.144696	0.990909
SampleA	Jodi's Group - FFPE extraction from PRC/BAP	5	FALSE	Non-study sample		12391	257	1086	11562	12648	558.205	591.399	17229.8	0.0323976	0.973094
SampleA	Jodi's Group - Frozen extraction from PRC/BAP	5	FALSE	Non-study sample		161	250	164	247	411	2463.73	2612.17	14832	0.166109	0.986364
SampleB	Jodi's Group - FFPE extraction from Melody	4	FALSE	Non-study sample		1015	281	188	1108	1296	638.015	694.076	13472	0.0473585	0.932773
SampleB	Jodi's Group - FFPE extraction from PRC/BAP	4	FALSE	Non-study sample		5720	264	666	5318	5984	556.315	592.264	12077.9	0.0460607	0.990909
SampleB	Jodi's Group - Frozen extraction from PRC/BAP	4	FALSE	Non-study sample		145	251	134	262	396	1701.19	1854.95	12549.3	0.13556	0.990783
SampleC	Diluted Samples	4	FALSE	Non-study sample		4992	439	1409	4022	5431	171.785	185.136	20637	0.00832412	0.843284
SampleC	Diluted Samples	4	FALSE	Non-study sample		4082	282	620	3744	4364	275.25	298.549	7082.86	0.0388614	0.936709
SampleC	Diluted Samples	4	FALSE	Non-study sample		5723	274	1184	4813	5997	478.037	522.997	4170.39	0.114626	0.970213
SampleC	Diluted Samples	4	FALSE	Non-study sample		2212	373	498	2087	2585	147.422	159.88	17774.7	0.00829395	0.844595
SampleC	Diluted Samples	4	FALSE	Non-study sample		12536	267	1178	11625	12803	761.155	834.829	8352.11	0.0911332	0.973913
SampleC	Jodi's Group - FFPE extraction from Melody	4	FALSE	Non-study sample		788	410	271	927	1198	278.082	307.92	8126.17	0.0342205	0.811502
SampleC	Jodi's Group - FFPE extraction from PRC/BAP	4	FALSE	Non-study sample		22102	278	1560	20820	22380	764.531	813.053	26724.3	0.0286081	0.950413
SampleC	Jodi's Group - Frozen extraction from PRC/BAP	4	FALSE	Non-study sample		173	265	147	291	438	1839.87	2003.73	26041	0.0706528	0.97807
SampleC	Jodi's Group - FFPE extraction from PRC/BAP	5	FALSE	Non-study sample		14327	306	1034	13599	14633	675.118	712.242	15380.6	0.043894	0.923358
SampleD	Jodi's Group - FFPE extraction from Melody	4	FALSE	Non-study sample		1323	300	307	1316	1623	589.961	634.733	23747.1	0.0248434	0.953668
SampleD	Jodi's Group - FFPE extraction from PRC/BAP	4	FALSE	Non-study sample		2926	316	603	2639	3242	230.245	249.298	24525.8	0.00938788	0.86747
SampleD	Jodi's Group - Frozen extraction from PRC/BAP	4	FALSE	Non-study sample		166	237	136	267	403	1498.67	1611.44	21266.5	0.0704709	0.985294
HD_Mod_FFPE_Ref_St	Reference Control	3	FALSE	Non-study sample	45	1293	504	371	1426	1797	704.487	760.232	14188.8	0.0496509	0.590258
HD_Mod_FFPE_Ref_St	Reference Control	4	FALSE	Non-study sample		722	510	208	1024	1232	678.396	726.593	20628.2	0.0328868	0.578348
HD_Mod_FFPE_Ref_St	Reference Control	5	FALSE	Non-study sample		585	511	193	903	1096	994.981	1058.28	21032.8	0.0473061	0.571831
NA12891	Reference Control	3	FALSE	Non-study sample	45	192	223	159	256	415	2083.79	2336.32	17732.7	0.117511	0.984694
NA12891	Reference Control	2	FALSE	Non-study sample	43.75	143	220	145	218	363	1524.89	1665.44	8989.55	0.169629	0.989796
NA12891	Reference Control	4	FALSE	Non-study sample		137	222	124	235	359	1971.24	2129.13	13479.1	0.146244	0.984694
NA12891	Reference Control	5	FALSE	Non-study sample		151	219	147	223	370	2655.72	2856.47	15356.4	0.172939	0.994898
