# Supplementary material for: Somatic mutations in benign breast disease tissues and association with breast cancer risk
Source: BMC Med Genomics. 2021 Jul 14;14:185. doi: 10.1186/s12920-021-01032-8 (PMC8278587; doi:10.1186/s12920-021-01032-8)
Supplement: Supplementary file 6 — Additional file 6. Table S2: Estimates for the de-novo signatures A-D and previously estimated QGR and FFPE signatures by mutation category. [file 12920_2021_1032_MOESM6_ESM.xlsx]

## Sheet: VariantSignatures
category	QGR_signature	FFPE_signature	denovo_signatureA	denovo_signatureB	denovo_signatureC	denovo_signatureD
A[C>A]A	0.00117785	0.000126968	0.004536	0.00105306	6.6894e-20	0.0168466
A[C>A]C	0.000292056	0.000151888	0.0104756	0.000382626	0.010486	0.0119104
A[C>A]G	0.000832128	0.000102627	0.00106045	0.00062312	0.00104436	0.00109979
A[C>A]T	0.00141085	4.93e-05	0.0146454	0.00160952	0.0283538	0.0107677
C[C>A]A	0.0036956	0.000276643	0.00573471	0.00339419	6.6894e-20	0.0336894
C[C>A]C	0.00200459	0.000126968	0.002238	0.00341825	0.00301666	4.90546e-20
C[C>A]G	0.00659455	0	0.015058	4.14357e-20	0.0129002	0.00381478
C[C>A]T	0.00273901	0.000102627	0.0104894	0.00238021	6.90374e-05	0.0126737
G[C>A]A	0.00388032	3.43e-05	0.020085	0.00161698	6.6894e-20	0.00215655
G[C>A]C	0.00355071	0.000164059	0.0124849	0.00279482	0.0113034	0.0122546
G[C>A]G	0.00220104	2.43e-05	0.000681338	0.000759024	1.89697e-06	0.00147071
G[C>A]T	0.000962015	7.14e-05	0.0112379	0.00444089	0.0214125	0.0254075
T[C>A]A	0.00210333	4.93e-05	0.01917	0.00115636	6.6894e-20	0.0113122
T[C>A]C	0.00156115	0.000122863	0.015287	0.00183291	0.00149557	0.00761392
T[C>A]G	0.00149456	1.22e-05	0.00171416	0.000753735	5.55478e-07	0.000229494
T[C>A]T	0.00344548	0.000235447	0.0110486	0.00403543	0.00486634	0.00785904
A[C>G]A	0.00243943	0	0.0127419	0.000522648	6.6894e-20	0.00524256
A[C>G]C	0.00197557	0.000146883	0.0229565	4.14357e-20	0.0325212	0.0218475
A[C>G]G	0.000773064	0	0.0111209	4.14357e-20	0.00601161	0.00286628
A[C>G]T	0.0022526	0	0.00417763	0.00234933	6.6894e-20	0.036406
C[C>G]A	0.00250273	0	7.36727e-20	0.00403127	0.00515466	0.0145135
C[C>G]C	0.00377932	1.22e-05	0.00970493	0.00149447	6.6894e-20	0.0011667
C[C>G]G	0.00214737	3.43e-05	7.36727e-20	4.14357e-20	0.00318428	0.00666446
C[C>G]T	0.000652806	3.43e-05	0.00640704	0.000207717	0.041195	0.0072447
G[C>G]A	0.00113381	0.000102627	0.00431303	0.0020282	6.6894e-20	0.00305148
G[C>G]C	0.00145052	4.65e-05	0.0135604	0.00172238	0.0281325	0.0276249
G[C>G]G	0	0	0.000485317	0.000510511	0.00184513	0.000338368
G[C>G]T	0.00165886	3.43e-05	0.0201658	0.000794848	6.6894e-20	0.00245714
T[C>G]A	0.00149456	4.65e-05	0.0043098	0.00214246	6.6894e-20	0.0254771
T[C>G]C	0.00287639	0.000139138	0.00633825	0.00447022	0.00775864	0.0161181
T[C>G]G	0.00119288	1.22e-05	0.00314767	0.000301025	0.00101106	4.90546e-20
T[C>G]T	0.00126157	1.22e-05	0.00984149	0.000191547	0.00268546	0.00602549
A[C>T]A	0.0130356	0.0876891	0.00552297	0.0743211	0.0449222	0.00746215
A[C>T]C	0.00889332	0.0642699	0.0154125	0.0724436	0.0650868	0.00480188
A[C>T]G	0.153602	0.0216746	0.0810521	0.0139025	0.0811232	1.3921e-06
A[C>T]T	0.00681688	0.0729505	0.0165113	0.0525187	0.0477147	0.00785635
C[C>T]A	0.0162664	0.0939719	7.36727e-20	0.0726988	3.71116e-06	0.00886605
C[C>T]C	0.010885	0.0499535	0.0216403	0.0509175	6.6894e-20	1.03382e-06
C[C>T]G	0.186339	0.0271202	0.0671593	0.0208677	0.01404	4.90546e-20
C[C>T]T	0.0195132	0.0798875	0.0153737	0.0714244	0.0475225	0.00992679
G[C>T]A	0.0134104	0.0605489	0.00325662	0.0535265	6.6894e-20	0.00271409
G[C>T]C	0.0125858	0.0450462	0.0107016	0.0492905	6.6894e-20	0.00191759
G[C>T]G	0.102956	0.0144573	0.0545068	0.00927458	6.6894e-20	1.39892e-06
G[C>T]T	0.0183761	0.0547054	0.00188639	0.0566384	6.6894e-20	0.00434144
T[C>T]A	0.014192	0.101628	7.36727e-20	0.0846692	0.0485962	0.00135031
T[C>T]C	0.015737	0.0884761	1.49931e-10	0.0955856	0.00404725	0.0103604
T[C>T]G	0.182804	0.0264434	0.0889833	0.0174124	0.0340024	4.90546e-20
T[C>T]T	0.0109676	0.10258	0.0114285	0.0810633	6.6894e-20	4.90546e-20
A[T>A]A	0.000593742	4.93e-05	7.36727e-20	0.000427054	0.00290541	0.0137017
A[T>A]C	0	0	7.36727e-20	0.000314258	0.00260285	0.00328431
A[T>A]G	0.00126157	0	0.00229506	0.00102699	0.000736135	0.00639892
A[T>A]T	0.000232992	0	7.36727e-20	0.000736265	4.06068e-06	0.0194609
C[T>A]A	0.00036075	0	0.00648096	0.000119829	6.6894e-20	0.00649978
C[T>A]C	0.000652806	0.000102627	0.00629958	0.00122932	6.6894e-20	0.00238556
C[T>A]G	0.00695639	0.000313154	0.0144224	0.00236871	0.0647324	0.0495314
C[T>A]T	0.000232992	0.000102627	0.00389226	0.000754516	6.6894e-20	0.0162618
G[T>A]A	0.000525048	0.000205255	0.002437	0.00074008	3.23447e-06	0.00108798
G[T>A]C	0.00036075	1.22e-05	7.36727e-20	0.000411851	0.0195247	0.00921091
G[T>A]G	0.00346261	0.000161266	0.0064953	0.000816657	0.00401746	0.0110654
G[T>A]T	0	0	0.000671875	0.000430871	0.00153748	0.000748142
T[T>A]A	0.00145052	0.000239553	0.000885899	9.30365e-05	6.6894e-20	0.0136923
T[T>A]C	0	0.000114797	0.00197444	7.8808e-05	6.6894e-20	0.00397659
T[T>A]G	0	0.000102627	0.00118978	0.00103122	2.08526e-06	0.00852303
T[T>A]T	0.000885798	0.000151888	7.36727e-20	0.000575524	3.08141e-06	0.0182566
A[T>C]A	0.00521708	0.000210527	0.0149719	0.00124382	0.00709287	0.0136836
A[T>C]C	0.00319747	0.000308149	0.00874001	0.00200148	0.00545289	0.0115393
A[T>C]G	0.0122433	0.000484697	0.00746561	0.00359525	0.00833165	0.0117555
A[T>C]T	0.00443002	0.000372373	0.027471	0.00222296	6.6894e-20	0.0216534
C[T>C]A	0.00555092	9.57e-05	0.00120327	0.00183353	0.00730168	0.0104224
C[T>C]C	0.00419164	0.000130027	0.0112605	0.00672432	0.0310306	0.0287451
C[T>C]G	0.0122776	0.000347719	0.00616247	0.00943808	0.0141388	0.0197705
C[T>C]T	0.00918537	0.000234867	0.0115574	0.00327391	0.0151273	0.0235719
G[T>C]A	0.00931311	0.000344659	0.011472	0.00223517	0.0193562	0.0219556
G[T>C]C	0.00419916	0.000107899	0.0104906	0.00413931	0.00279695	0.0017837
G[T>C]G	0.00897927	0.000330596	0.0270346	0.00187842	0.0179922	0.0224965
G[T>C]T	0.00762209	0.000244825	0.0195119	0.00141696	0.065799	0.0232071
T[T>C]A	0.0032071	0.000136925	0.0106217	0.000123938	1.83483e-06	2.22934e-06
T[T>C]C	0.0081643	0.000393653	0.0160675	0.00436253	0.0103358	0.0331359
T[T>C]G	0.005129	0.000405824	0.00584025	0.00198571	0.00494059	0.00196061
T[T>C]T	0.00831129	0.000222697	0.0168735	0.00313701	0.00153414	0.0113906
A[T>G]A	0.00142587	1.22e-05	0.00287727	4.14357e-20	3.30344e-06	0.00843231
A[T>G]C	0.000481007	0	0.00705805	0.00179732	0.0269793	0.023998
A[T>G]G	0.000593742	1.22e-05	0.00508851	0.00079273	6.6894e-20	0.0114656
A[T>G]T	0.000608766	0	0.00141524	0.00036293	0.0022228	0.0133513
C[T>G]A	0	0	7.36727e-20	9.69967e-05	0.000498193	0.00103849
C[T>G]C	0.000608766	3.43e-05	0.00526639	0.00142927	0.00815129	0.0143379
C[T>G]G	0.00455991	4.43e-05	0.0049395	4.14357e-20	0.0206745	0.00441369
C[T>G]T	0.000954492	0	0.00151822	0.00046839	0.000730047	4.90546e-20
G[T>G]A	0.000593742	0	1.30403e-07	1.36824e-07	6.44779e-06	0.00718915
G[T>G]C	0.000773064	0.000174016	0.0130515	0.000713435	0.0124187	0.0173827
G[T>G]G	0.00108014	1.22e-05	0.00654219	0.00101496	0.00061358	0.00289512
G[T>G]T	0	0	0.00714327	0.000368379	4.4907e-06	0.00250577
T[T>G]A	0.00111879	1.22e-05	7.36727e-20	4.14357e-20	0.000959936	0.00939948
T[T>G]C	0.000652806	0	0.0116095	0.000562852	6.6894e-20	0.00394761
T[T>G]G	0.00315553	2.43e-05	7.36727e-20	0.00336381	0.00792232	0.0286791
T[T>G]T	0.00328118	7.36e-05	0.00104929	0.000688788	4.63852e-06	0.0140531
