# Supplementary material for: Somatic mutations in benign breast disease tissues and association with breast cancer risk
Source: BMC Med Genomics. 2021 Jul 14;14:185. doi: 10.1186/s12920-021-01032-8 (PMC8278587; doi:10.1186/s12920-021-01032-8)
Supplement: Supplementary file 7 — Additional file 7. Table S3: Gene-level results for case-control comparisons for all 12 combinations of QC filters and analysis methods. [file 12920_2021_1032_MOESM7_ESM.xlsx]

## Sheet: liberal
gene	% Unique Variants that are C->T	N Unique Variants	SKAT-O p	SKAT-O p, weighted	Logistic Regression OR	Logistic Regression CI	Logistic Regression p	Logistic Regression OR, weighted	Logistic Regression CI, weighted	Logistic Regression p, weighted
ACVR1B	0.918919	148	0.0823644	0.117771	0.983688	0.9837 (0.84, 1.153)	0.834328	0.949568	0.9496 (0.5622, 1.612)	0.843389
AKT1	0.889706	136	0.0707209	0.0764358	0.925141	0.9251 (0.7603, 1.119)	0.418767	0.835004	0.835 (0.4623, 1.503)	0.541918
APC	0.843794	717	0.0982171	0.342121	0.972867	0.9729 (0.9328, 1.008)	0.132318	0.926054	0.9261 (0.8273, 1.023)	0.130481
AR	0.834783	230	0.245597	0.328187	0.956676	0.9567 (0.8656, 1.05)	0.349675	0.892151	0.8922 (0.7136, 1.103)	0.292231
ATM	0.868327	562	0.0648704	0.147819	0.97114	0.9711 (0.9281, 1.009)	0.133756	0.921134	0.9211 (0.8139, 1.026)	0.138417
ATR	0.858527	516	0.233045	0.282947	0.960835	0.9608 (0.9054, 1.012)	0.130986	0.898616	0.8986 (0.7693, 1.031)	0.130284
AXIN2	0.887597	258	0.109032	0.119452	0.909356	0.9094 (0.7949, 1.015)	0.0937411	0.734427	0.7344 (0.491, 1.024)	0.0700915
BAP1	0.837838	222	0.18519	0.179589	0.947667	0.9477 (0.8461, 1.055)	0.323706	0.890459	0.8905 (0.6586, 1.178)	0.410904
BARD1	0.869822	169	0.029294	0.0590175	0.88061	0.8806 (0.7519, 1.004)	0.057458	0.796121	0.7961 (0.5791, 1.06)	0.119343
BLM	0.845238	336	0.124217	0.285735	0.937648	0.9376 (0.8597, 1.013)	0.104293	0.854031	0.854 (0.6943, 1.052)	0.136658
BMPR1A	0.842105	133	0.0727314	0.111827	0.833358	0.8334 (0.6749, 0.9976)	0.0469123	0.588627	0.5886 (0.3328, 0.964)	0.0348048
BRCA1	0.858407	452	0.075947	0.132683	0.988671	0.9887 (0.9385, 1.04)	0.654255	0.987635	0.9876 (0.8445, 1.157)	0.872901
BRCA2	0.864507	679	0.0953087	0.162088	0.975178	0.9752 (0.9341, 1.011)	0.178107	0.931101	0.9311 (0.8223, 1.04)	0.206057
BRIP1	0.857143	259	0.00870667	0.0319319	0.887268	0.8873 (0.7758, 0.9777)	0.0130781	0.727095	0.7271 (0.5182, 0.9436)	0.0146103
CASP8	0.834862	109	0.67087	1	0.972352	0.9724 (0.7746, 1.221)	0.804574	0.967992	0.968 (0.5511, 1.761)	0.910871
CBFB	0.769231	39	0.492953	0.382999	1.05156	1.052 (0.5567, 2.088)	0.87694	0.982211	0.9822 (0.1499, 7.309)	0.985118
CCND1	0.887324	71	0.611106	0.375907	0.952036	0.952 (0.6527, 1.403)	0.798224	0.856405	0.8564 (0.3082, 2.449)	0.762787
CDH1	0.916279	215	0.0741581	0.0696975	0.923005	0.923 (0.8022, 1.034)	0.172167	0.757926	0.7579 (0.4861, 1.09)	0.138857
CDK4	0.930556	72	0.301797	0.221403	0.845562	0.8456 (0.6405, 1.067)	0.160285	0.565001	0.565 (0.2225, 1.148)	0.118399
CDK6	0.92	75	0.109898	0.0935829	0.868521	0.8685 (0.6684, 1.083)	0.2148	0.62746	0.6275 (0.2614, 1.313)	0.21924
CDKN2A	0.864407	59	0.117938	0.152828	0.966695	0.9667 (0.7696, 1.231)	0.76689	0.910234	0.9102 (0.4748, 1.812)	0.772706
CHEK2	0.862903	124	0.101355	0.202943	0.855834	0.8558 (0.6997, 1.006)	0.0594897	0.658745	0.6587 (0.4067, 0.9827)	0.0403698
CSMD1	0.882873	905	0.0695267	0.369896	0.981244	0.9812 (0.9496, 1.009)	0.187091	0.94902	0.949 (0.8642, 1.031)	0.215384
CTD-2135D7.2	1	1	0.749985	0.749985	1.65609	1.656 (0.1596, 51.58)	0.66256	5.77345	5.773 (0.001697, 8.949e+05)	0.66256
CTNNB1	0.930851	188	0.185587	0.313595	0.916385	0.9164 (0.7896, 1.037)	0.171933	0.764976	0.765 (0.4787, 1.126)	0.179113
DIRAS3	0.904762	42	0.148141	0.243512	0.772333	0.7723 (0.4773, 1.054)	0.109749	0.408879	0.4089 (0.06648, 1.056)	0.070673
EGFR	0.853583	321	0.0495734	0.0645848	0.951872	0.9519 (0.8689, 1.021)	0.170542	0.859492	0.8595 (0.6549, 1.076)	0.190021
EP300	0.849772	659	0.101839	0.0884529	0.979024	0.979 (0.9438, 1.012)	0.210483	0.964043	0.964 (0.8969, 1.031)	0.287109
EPCAM	0.8875	80	0.159751	0.17149	0.913243	0.9132 (0.7454, 1.112)	0.357885	0.796762	0.7968 (0.4572, 1.397)	0.415404
ERBB2	0.886179	369	0.18252	0.165034	0.966006	0.966 (0.8946, 1.037)	0.33817	0.882869	0.8829 (0.6942, 1.105)	0.276186
ERBB3	0.915888	321	0.126473	0.12237	0.956654	0.9567 (0.8797, 1.03)	0.241996	0.879168	0.8792 (0.6797, 1.104)	0.267289
ERCC4	0.919786	187	0.267589	0.181144	0.91426	0.9143 (0.7916, 1.029)	0.138951	0.670748	0.6707 (0.4285, 0.9753)	0.03594
ESR1	0.827338	139	0.0243054	0.202364	0.916502	0.9165 (0.7584, 1.093)	0.331053	0.973166	0.9732 (0.6707, 1.423)	0.885369
EXOC2	0.857895	190	0.288803	0.250696	0.897013	0.897 (0.7681, 1.029)	0.121899	0.722575	0.7226 (0.4941, 1.017)	0.0626675
EXT2	0.889535	172	0.0403824	0.0493738	0.85931	0.8593 (0.72, 0.9822)	0.0243633	0.634806	0.6348 (0.3789, 0.9543)	0.0276498
FAM175A	0.914894	94	0.0102937	0.0181106	0.717156	0.7172 (0.5108, 0.9316)	0.00951889	0.351287	0.3513 (0.1179, 0.8153)	0.0113538
FANCC	0.907692	130	0.102783	0.110404	0.908007	0.908 (0.768, 1.041)	0.171953	0.771209	0.7712 (0.5034, 1.088)	0.143225
FBXO32	0.79661	59	0.171856	0.158254	0.980819	0.9808 (0.6772, 1.457)	0.919768	0.727217	0.7272 (0.2458, 2.128)	0.553872
FGFR1	0.861905	210	0.271416	0.314914	0.912612	0.9126 (0.7812, 1.037)	0.166442	0.836148	0.8361 (0.5586, 1.201)	0.332259
FGFR2	0.903084	227	0.351289	0.314873	0.964808	0.9648 (0.8645, 1.072)	0.49929	0.933824	0.9338 (0.6592, 1.321)	0.692606
GATA3	0.873874	111	0.0130101	0.495703	0.879755	0.8798 (0.7154, 1.043)	0.14391	0.635488	0.6355 (0.3493, 1.059)	0.0831742
GEN1	0.892405	158	0.0913079	0.0535369	0.881258	0.8813 (0.7479, 1.007)	0.0646182	0.620912	0.6209 (0.3552, 0.9661)	0.0336983
HERC1	0.883162	1164	0.0728124	0.122912	0.986291	0.9863 (0.9629, 1.007)	0.204865	0.973832	0.9738 (0.9142, 1.033)	0.37954
HOXB13	0.802817	71	0.0838162	0.0550828	0.779535	0.7795 (0.5521, 1.038)	0.090039	0.444826	0.4448 (0.1749, 1.007)	0.0520407
IRAK4	0.815217	92	0.322225	0.417696	0.893703	0.8937 (0.6747, 1.174)	0.41214	0.756262	0.7563 (0.3477, 1.625)	0.465725
ITCH	0.835	200	0.190222	0.503933	0.958343	0.9583 (0.8406, 1.077)	0.469573	0.97262	0.9726 (0.6955, 1.371)	0.867341
KMT2C	0.882806	1169	0.0745832	0.130977	0.98403	0.984 (0.9591, 1.005)	0.136553	0.950879	0.9509 (0.8799, 1.014)	0.129353
KRAS	0.947368	38	0.714229	0.779562	0.967178	0.9672 (0.5973, 1.573)	0.8883	1.05765	1.058 (0.3511, 3.429)	0.919589
MAP2K4	0.925926	81	0.322063	0.322178	0.979666	0.9797 (0.7684, 1.244)	0.861893	0.944114	0.9441 (0.4574, 1.954)	0.873211
MAP3K1	0.838816	304	0.159857	0.191582	0.958469	0.9585 (0.8839, 1.031)	0.254025	0.874811	0.8748 (0.7273, 1.029)	0.107202
MDM2	0.862745	102	0.239735	0.398192	0.883165	0.8832 (0.6961, 1.112)	0.2878	0.709816	0.7098 (0.4076, 1.211)	0.204457
MED12	0.845771	603	0.00670391	0.0015855	0.947226	0.9472 (0.8917, 0.9941)	0.0261436	0.844076	0.8441 (0.7129, 0.9696)	0.0148216
MEN1	0.893617	141	0.200439	0.0111093	0.939363	0.9394 (0.8154, 1.072)	0.349449	0.827428	0.8274 (0.56, 1.191)	0.306641
MLH1	0.8125	160	0.132032	0.0929177	0.881905	0.8819 (0.7573, 1.002)	0.0529294	0.720128	0.7201 (0.5073, 0.9604)	0.0243572
MRE11A	0.920863	139	0.100443	0.142919	0.959884	0.9599 (0.8313, 1.107)	0.565288	0.997503	0.9975 (0.6496, 1.558)	0.990863
MSH2	0.878307	189	0.0544195	0.0855736	0.865144	0.8651 (0.7189, 0.9902)	0.0338509	0.61802	0.618 (0.3305, 0.9584)	0.0276812
MSH6	0.857585	323	0.409904	0.627708	0.967125	0.9671 (0.9007, 1.025)	0.265585	0.896089	0.8961 (0.7488, 1.036)	0.142631
MUC16	0.882838	3636	0.155881	0.10892	0.993402	0.9934 (0.9847, 1.001)	0.0745659	0.976669	0.9767 (0.9494, 0.9992)	0.0423896
MUTYH	0.829545	176	0.219756	0.430152	0.873865	0.8739 (0.7316, 1.026)	0.100236	0.77296	0.773 (0.4844, 1.218)	0.264787
NBN	0.82	150	0.162567	0.169381	0.895245	0.8952 (0.7732, 1.01)	0.0732792	0.766945	0.7669 (0.518, 1.091)	0.140931
NCOR1	0.890815	577	0.106125	0.501779	0.990041	0.99 (0.951, 1.029)	0.601112	0.985761	0.9858 (0.8949, 1.086)	0.763631
NEK2	0.8625	80	0.260766	0.229596	0.780777	0.7808 (0.5585, 1.014)	0.0645368	0.588802	0.5888 (0.2902, 1.052)	0.0751617
NF1	0.87156	654	0.168248	0.1315	0.972589	0.9726 (0.9315, 1.009)	0.141453	0.92242	0.9224 (0.8124, 1.031)	0.157488
PALB2	0.845161	310	0.123236	0.388048	0.956692	0.9567 (0.8759, 1.029)	0.238233	0.90803	0.908 (0.7334, 1.103)	0.32998
PALLD	0.873188	276	0.13799	0.077488	0.929926	0.9299 (0.8343, 1.013)	0.0999763	0.823481	0.8235 (0.6104, 1.056)	0.12861
PBRM1	0.89521	334	0.0821647	0.241639	0.949403	0.9494 (0.8692, 1.023)	0.176798	0.849005	0.849 (0.6448, 1.071)	0.169922
PCGF2	0.888889	54	0.03831	0.0439869	0.807981	0.808 (0.5143, 1.216)	0.306608	0.489273	0.4893 (0.1129, 1.726)	0.269374
PIK3CA	0.846774	248	0.0701543	0.349967	0.934455	0.9345 (0.845, 1.02)	0.129908	0.854	0.854 (0.6565, 1.084)	0.19564
PIK3R1	0.835294	170	0.148171	0.215336	0.852095	0.8521 (0.7018, 1.012)	0.0684456	0.604391	0.6044 (0.3438, 0.9939)	0.0471944
PMS1	0.853933	178	0.0683597	0.0842188	0.859452	0.8595 (0.745, 0.9704)	0.0134375	0.662763	0.6628 (0.4569, 0.9149)	0.0115763
PMS2	0.831169	154	0.233124	0.541023	0.941466	0.9415 (0.8049, 1.087)	0.406129	0.840188	0.8402 (0.5399, 1.239)	0.377281
PPM1L	0.846154	78	0.0784438	0.164956	0.942232	0.9422 (0.7697, 1.152)	0.553456	0.858934	0.8589 (0.4843, 1.517)	0.592517
PTEN	0.815789	76	0.570404	0.688352	0.772469	0.7725 (0.5187, 1.093)	0.147171	0.783474	0.7835 (0.2866, 2.009)	0.606534
PTGFR	0.885714	70	0.0349906	0.197165	0.826164	0.8262 (0.6679, 0.9904)	0.0385841	0.662377	0.6624 (0.3875, 1.078)	0.0977099
RAD50	0.866667	240	0.139569	0.238988	0.947496	0.9475 (0.8708, 1.021)	0.161403	0.941016	0.941 (0.817, 1.077)	0.373394
RAD51	0.79	100	0.0350942	0.370561	0.902784	0.9028 (0.7664, 1.049)	0.182136	0.869134	0.8691 (0.601, 1.239)	0.438166
RAD51C	0.903614	83	0.0516201	0.0681108	0.872637	0.8726 (0.7062, 1.05)	0.150769	0.690427	0.6904 (0.3567, 1.246)	0.219142
RAD51D	0.92	50	0.291397	0.292407	0.94418	0.9442 (0.6254, 1.445)	0.78006	0.904389	0.9044 (0.2576, 3.411)	0.872898
RAD51L3-RFFL	0.85	40	0.661139	0.417511	1.1604	1.16 (0.7692, 1.865)	0.489508	1.23385	1.234 (0.3517, 5.117)	0.748975
RB1	0.882629	213	0.13788	0.148016	0.933789	0.9338 (0.8291, 1.033)	0.185373	0.77602	0.776 (0.526, 1.082)	0.137621
RET	0.872671	322	0.158099	0.502676	0.976312	0.9763 (0.8955, 1.061)	0.564085	0.949005	0.949 (0.754, 1.19)	0.642991
2020-09-09	0.911111	180	0.113927	0.275917	1.01256	1.013 (0.8938, 1.154)	0.844651	1.01861	1.019 (0.6883, 1.533)	0.926198
SMAD4	0.881579	152	0.120571	0.00660644	0.927773	0.9278 (0.7986, 1.056)	0.259525	0.75224	0.7522 (0.4679, 1.128)	0.171084
SMARCA4	0.862423	487	0.11804	0.0965505	0.953447	0.9534 (0.8922, 1.007)	0.089506	0.843862	0.8439 (0.687, 0.9985)	0.0479171
STK11	0.893204	103	0.0580154	0.0159457	0.93645	0.9365 (0.7433, 1.145)	0.51464	0.844642	0.8446 (0.4212, 1.594)	0.593757
SYNE1	0.875761	1972	0.123755	0.133391	0.987861	0.9879 (0.9712, 1.002)	0.0825689	0.964828	0.9648 (0.9174, 1.006)	0.0979043
TGFB1	0.824742	97	0.00702259	0.0146437	0.719811	0.7198 (0.5139, 0.9364)	0.0117827	0.410684	0.4107 (0.1599, 0.8326)	0.00968109
TOE1	1	1	0.211858	0.211858	5.84574e-13	5.846e-13 (NA, 2.414e+214)	0.180764	3.04095e-43	3.041e-43 (NA, Inf)	0.180764
TP53	0.826087	115	0.0522509	0.345549	0.906169	0.9062 (0.7798, 1.036)	0.149672	0.864577	0.8646 (0.6158, 1.212)	0.390278
TRAF5	0.878261	115	0.0794305	0.198158	0.872399	0.8724 (0.693, 1.069)	0.189604	0.773104	0.7731 (0.4347, 1.345)	0.357
VHL	0.847458	59	0.0584372	0.714294	0.882909	0.8829 (0.6892, 1.101)	0.2719	0.85855	0.8585 (0.5514, 1.259)	0.437004
WEE1	0.944444	126	0.154661	0.396015	0.929084	0.9291 (0.7882, 1.068)	0.304487	0.88953	0.8895 (0.577, 1.354)	0.574462
XRCC2	0.885714	70	0.0360347	0.200452	0.829875	0.8299 (0.6104, 1.031)	0.096882	0.581302	0.5813 (0.2418, 1.07)	0.0857254
XRCC3	0.860215	93	0.68616	0.575851	1.02307	1.023 (0.8628, 1.233)	0.79209	1.17589	1.176 (0.7814, 1.962)	0.445894
ZBED4	0.886986	292	0.0959581	0.314922	0.956103	0.9561 (0.8687, 1.039)	0.290556	0.890905	0.8909 (0.6904, 1.122)	0.325824

## Sheet: classical
gene	% Unique Variants that are C->T	N Unique Variants	SKAT-O p	SKAT-O p, weighted	Logistic Regression OR	Logistic Regression CI	Logistic Regression p	Logistic Regression OR, weighted	Logistic Regression CI, weighted	Logistic Regression p, weighted
ACVR1B	0.793103	58	0.302011	0.360159	1.00308	1.003 (0.8038, 1.261)	0.977938	1.011	1.011 (0.4905, 2.13)	0.976017
AKT1	0.75	60	0.235778	0.208687	0.901608	0.9016 (0.6868, 1.17)	0.430463	0.81727	0.8173 (0.3794, 1.76)	0.598881
APC	0.661631	331	0.154823	0.590667	0.961575	0.9616 (0.9038, 1.015)	0.15427	0.911926	0.9119 (0.7927, 1.038)	0.16366
AR	0.552941	85	0.212194	0.316347	0.94071	0.9407 (0.8024, 1.097)	0.432681	0.877126	0.8771 (0.6625, 1.148)	0.340413
ATM	0.727941	272	0.114208	0.31759	0.967604	0.9676 (0.9114, 1.02)	0.223443	0.917247	0.9172 (0.7904, 1.052)	0.218166
ATR	0.650718	209	0.106977	0.174163	0.935084	0.9351 (0.8529, 1.011)	0.095783	0.87003	0.87 (0.7122, 1.038)	0.124194
AXIN2	0.715686	102	0.0200952	0.0543237	0.86682	0.8668 (0.6895, 1.016)	0.0829431	0.666141	0.6661 (0.3771, 1.024)	0.0657793
BAP1	0.643564	101	0.120143	0.235476	0.914468	0.9145 (0.7721, 1.061)	0.240437	0.865323	0.8653 (0.5928, 1.209)	0.391532
BARD1	0.75	88	0.0519219	0.119152	0.866133	0.8661 (0.7195, 1.024)	0.0940767	0.80348	0.8035 (0.5632, 1.117)	0.192711
BLM	0.655629	151	0.158408	0.567674	0.926374	0.9264 (0.8198, 1.039)	0.192669	0.865241	0.8652 (0.6784, 1.125)	0.268337
BMPR1A	0.66129	62	0.041204	0.213334	0.796719	0.7967 (0.5991, 1.019)	0.070741	0.567389	0.5674 (0.2945, 1.019)	0.0580241
BRCA1	0.764706	272	0.0582269	0.175376	0.998597	0.9986 (0.9359, 1.067)	0.96534	1.0234	1.023 (0.8497, 1.25)	0.805851
BRCA2	0.752688	372	0.0894093	0.215217	0.969415	0.9694 (0.9153, 1.02)	0.230873	0.923246	0.9232 (0.7908, 1.066)	0.276316
BRIP1	0.699187	123	0.0251502	0.101458	0.868632	0.8686 (0.7356, 0.9874)	0.0300923	0.708083	0.7081 (0.4852, 0.9707)	0.0312905
CASP8	0.608696	46	0.746688	1	0.963995	0.964 (0.7216, 1.3)	0.803244	0.974583	0.9746 (0.5232, 1.93)	0.936968
CBFB	0.4375	16	0.901379	0.500572	1.28728	1.287 (0.5315, 3.714)	0.589122	1.29705	1.297 (0.1314, 18.41)	0.828308
CCND1	0.714286	28	0.604434	0.447051	0.874982	0.875 (0.5013, 1.526)	0.632602	0.760619	0.7606 (0.2139, 2.74)	0.661838
CDH1	0.816327	98	0.155342	0.118598	0.908976	0.909 (0.7574, 1.069)	0.250162	0.726912	0.7269 (0.4217, 1.177)	0.196817
CDK4	0.814815	27	0.252084	0.264035	0.685592	0.6856 (0.4082, 1.021)	0.0642123	0.302469	0.3025 (0.05486, 0.9853)	0.0467863
CDK6	0.806452	31	0.554018	0.571693	0.884354	0.8844 (0.6427, 1.157)	0.368261	0.659061	0.6591 (0.2258, 1.62)	0.362381
CDKN2A	0.703704	27	0.111896	0.176532	1.04269	1.043 (0.7786, 1.564)	0.787988	1.06643	1.066 (0.4781, 2.924)	0.878031
CHEK2	0.746269	67	0.110905	0.312658	0.853638	0.8536 (0.6731, 1.029)	0.101345	0.658114	0.6581 (0.3901, 1.018)	0.0608534
CSMD1	0.686391	338	0.159546	0.2865	0.97222	0.9722 (0.9232, 1.016)	0.212154	0.93522	0.9352 (0.8217, 1.051)	0.262217
CTD-2135D7.2	1	1	0.746626	0.746626	8929.06	8929 (2.068e-71, NA)	0.232106	53855900000000	5.386e+13 (2.15e-246, NA)	0.232106
CTNNB1	0.779661	59	0.208267	0.451383	0.907931	0.9079 (0.7267, 1.071)	0.259762	0.761264	0.7613 (0.4052, 1.23)	0.272942
DIRAS3	0.777778	18	0.21733	0.243762	0.676824	0.6768 (0.3056, 1.019)	0.0645253	0.227157	0.2272 (0.01541, 0.972)	0.0415272
EGFR	0.661871	139	0.0580047	0.182944	0.95557	0.9556 (0.8532, 1.053)	0.356729	0.881676	0.8817 (0.6412, 1.184)	0.398844
EP300	0.625	264	0.0606263	0.140421	0.975738	0.9757 (0.9296, 1.021)	0.28596	0.966629	0.9666 (0.8921, 1.043)	0.377814
EPCAM	0.775	40	0.0883331	0.119557	0.978431	0.9784 (0.763, 1.292)	0.868653	0.935971	0.936 (0.4948, 1.925)	0.844756
ERBB2	0.72	150	0.0872891	0.0401621	0.946579	0.9466 (0.8411, 1.057)	0.326406	0.82592	0.8259 (0.5842, 1.144)	0.249448
ERBB3	0.780488	123	0.278569	0.096414	0.972084	0.9721 (0.8637, 1.093)	0.626321	0.918308	0.9183 (0.6535, 1.284)	0.608067
ERCC4	0.785714	70	0.159454	0.055955	0.853078	0.8531 (0.6774, 1.023)	0.0886745	0.564493	0.5645 (0.3168, 0.9191)	0.0205778
ESR1	0.586207	58	0.0500161	0.203948	0.953668	0.9537 (0.7571, 1.198)	0.674715	1.0559	1.056 (0.7086, 1.605)	0.790291
EXOC2	0.670732	82	0.257756	0.28351	0.878576	0.8786 (0.7227, 1.047)	0.148761	0.703874	0.7039 (0.4587, 1.037)	0.0758915
EXT2	0.720588	68	0.109954	0.160363	0.830461	0.8305 (0.6589, 0.997)	0.0460878	0.599412	0.5994 (0.3212, 1.01)	0.0548503
FAM175A	0.764706	34	0.0656641	0.172386	0.724893	0.7249 (0.4568, 1.014)	0.0612251	0.381937	0.3819 (0.09252, 1.061)	0.0668829
FANCC	0.755102	49	0.208651	0.187134	0.899801	0.8998 (0.733, 1.085)	0.267149	0.766921	0.7669 (0.479, 1.153)	0.201442
FBXO32	0.555556	27	0.462772	0.204812	1.0575	1.058 (0.6706, 1.798)	0.819321	0.757312	0.7573 (0.2139, 2.77)	0.663856
FGFR1	0.623377	77	0.157008	0.405071	0.885172	0.8852 (0.6981, 1.069)	0.210407	0.852684	0.8527 (0.5129, 1.359)	0.497664
FGFR2	0.73494	83	0.177505	0.233446	1.00271	1.003 (0.8551, 1.184)	0.973041	1.09927	1.099 (0.6729, 1.853)	0.706088
GATA3	0.708333	48	0.00457875	0.24461	0.794884	0.7949 (0.5809, 1.004)	0.0543689	0.48986	0.4899 (0.2246, 0.938)	0.0304672
GEN1	0.734375	64	0.335583	0.144789	0.873072	0.8731 (0.7003, 1.051)	0.155938	0.573907	0.5739 (0.2787, 1.037)	0.066723
HERC1	0.690909	440	0.0907087	0.42081	0.986863	0.9869 (0.9558, 1.017)	0.381103	0.98355	0.9835 (0.9114, 1.06)	0.655515
HOXB13	0.611111	36	0.2381	0.0880615	0.791691	0.7917 (0.5253, 1.111)	0.181127	0.428079	0.4281 (0.1428, 1.12)	0.0847834
IRAK4	0.564103	39	0.393245	0.496215	0.921181	0.9212 (0.6214, 1.364)	0.672995	0.831333	0.8313 (0.3199, 2.201)	0.699346
ITCH	0.616279	86	0.180098	0.590984	0.962417	0.9624 (0.8284, 1.105)	0.5764	1.007	1.007 (0.6996, 1.481)	0.969658
KMT2C	0.691441	444	0.068946	0.270628	0.978377	0.9784 (0.941, 1.011)	0.199334	0.938813	0.9388 (0.8442, 1.03)	0.185159
KRAS	0.866667	15	0.599097	0.839068	1.12465	1.125 (0.6989, 1.956)	0.629828	1.33807	1.338 (0.4484, 4.844)	0.605915
MAP2K4	0.833333	36	0.207255	0.278329	1.00937	1.009 (0.7471, 1.369)	0.948479	1.01999	1.02 (0.4335, 2.452)	0.962767
MAP3K1	0.584746	118	0.192246	0.263105	0.963631	0.9636 (0.8658, 1.067)	0.470826	0.871221	0.8712 (0.7058, 1.052)	0.153662
MDM2	0.611111	36	0.292563	0.338135	0.824859	0.8249 (0.602, 1.112)	0.204403	0.684849	0.6848 (0.3713, 1.218)	0.192305
MED12	0.640927	259	0.0474535	0.0390014	0.923885	0.9239 (0.8455, 0.9916)	0.0268285	0.81379	0.8138 (0.66, 0.9681)	0.0188829
MEN1	0.727273	55	0.150679	0.0105914	0.960122	0.9601 (0.7912, 1.161)	0.662439	0.865365	0.8654 (0.5411, 1.357)	0.521072
MLH1	0.69697	99	0.101246	0.0884937	0.855138	0.8551 (0.7103, 1.005)	0.0572535	0.697228	0.6972 (0.4748, 0.9608)	0.0267079
MRE11A	0.849315	73	0.214104	0.389855	1.00127	1.001 (0.8224, 1.23)	0.989897	1.19957	1.2 (0.6938, 2.213)	0.520095
MSH2	0.77451	102	0.0203408	0.0445459	0.753943	0.7539 (0.5546, 0.9418)	0.0078214	0.429373	0.4294 (0.1775, 0.8518)	0.0084766
MSH6	0.719512	164	0.280616	0.607362	0.956782	0.9568 (0.8727, 1.03)	0.244061	0.876345	0.8763 (0.7131, 1.036)	0.125211
MUC16	0.718997	1516	0.015072	0.00213369	0.987483	0.9875 (0.9726, 0.999)	0.0327192	0.958762	0.9588 (0.9153, 0.9927)	0.0156523
MUTYH	0.6875	96	0.311971	0.635053	0.834586	0.8346 (0.6551, 1.042)	0.111691	0.787479	0.7875 (0.4509, 1.372)	0.392257
NBN	0.666667	81	0.0774731	0.11353	0.848306	0.8483 (0.6915, 1.004)	0.0565859	0.726951	0.727 (0.4436, 1.134)	0.160421
NCOR1	0.704225	213	0.178921	0.584838	0.987212	0.9872 (0.9351, 1.04)	0.618318	0.988133	0.9881 (0.8849, 1.106)	0.827194
NEK2	0.576923	26	0.104354	0.259482	0.743845	0.7438 (0.5, 1.013)	0.0614292	0.571212	0.5712 (0.2689, 1.068)	0.0810835
NF1	0.698925	279	0.0294368	0.0267917	0.955191	0.9552 (0.8965, 1.007)	0.0885487	0.891846	0.8918 (0.7564, 1.031)	0.12341
PALB2	0.690323	155	0.136897	0.597192	0.949741	0.9497 (0.8425, 1.055)	0.335457	0.914108	0.9141 (0.7083, 1.169)	0.469138
PALLD	0.690265	113	0.0424623	0.0557588	0.892209	0.8922 (0.7521, 1.016)	0.087237	0.774585	0.7746 (0.5137, 1.083)	0.1394
PBRM1	0.698276	116	0.0704078	0.146581	0.896216	0.8962 (0.7701, 1.009)	0.0720922	0.74024	0.7402 (0.4855, 1.039)	0.0839963
PCGF2	0.6	15	0.500514	0.521721	0.737277	0.7373 (0.3457, 1.368)	0.334972	0.389298	0.3893 (0.03953, 2.218)	0.293823
PIK3CA	0.631068	103	0.197951	0.729448	0.923408	0.9234 (0.7972, 1.056)	0.244083	0.86419	0.8642 (0.62, 1.184)	0.361348
PIK3R1	0.58209	67	0.200618	0.337939	0.823793	0.8238 (0.6239, 1.061)	0.134428	0.597032	0.597 (0.2899, 1.108)	0.103414
PMS1	0.643836	73	0.0519047	0.09353	0.811741	0.8117 (0.6799, 0.949)	0.00813784	0.612596	0.6126 (0.4005, 0.8929)	0.010128
PMS2	0.717391	92	0.0316525	0.436783	0.904885	0.9049 (0.742, 1.066)	0.236082	0.778026	0.778 (0.4581, 1.192)	0.252763
PPM1L	0.612903	31	0.222	0.228017	0.985803	0.9858 (0.7655, 1.287)	0.911821	0.952074	0.9521 (0.4879, 1.911)	0.884072
PTEN	0.631579	38	0.238091	0.543375	0.722936	0.7229 (0.43, 1.105)	0.137257	0.819575	0.8196 (0.2709, 2.364)	0.704333
PTGFR	0.733333	30	0.0544787	0.447081	0.829352	0.8294 (0.6538, 1.015)	0.070404	0.690523	0.6905 (0.3879, 1.166)	0.166191
RAD50	0.726496	117	0.168435	0.341446	0.944931	0.9449 (0.859, 1.032)	0.206257	0.94589	0.9459 (0.8158, 1.092)	0.442538
RAD51	0.553191	47	0.077669	0.8169	0.939403	0.9394 (0.7828, 1.122)	0.48973	0.945653	0.9457 (0.6371, 1.397)	0.77762
RAD51C	0.789474	38	0.199182	0.255875	0.905447	0.9054 (0.7127, 1.132)	0.377888	0.787915	0.7879 (0.3779, 1.591)	0.496247
RAD51D	0.833333	24	0.513491	0.460952	0.878294	0.8783 (0.5052, 1.523)	0.627996	0.79351	0.7935 (0.1613, 4.098)	0.765527
RAD51L3-RFFL	0.714286	21	0.613056	0.34498	1.22213	1.222 (0.7372, 2.262)	0.45082	1.2529	1.253 (0.2894, 6.882)	0.768196
RB1	0.754902	102	0.288059	0.258024	0.939648	0.9396 (0.8124, 1.068)	0.342617	0.775996	0.776 (0.4829, 1.179)	0.237402
RET	0.721088	147	0.246714	0.41664	0.959742	0.9597 (0.8451, 1.084)	0.500681	0.936	0.936 (0.7018, 1.244)	0.640797
2020-09-09	0.8	80	0.236858	0.3904	1.01977	1.02 (0.8521, 1.234)	0.831839	1.01731	1.017 (0.6035, 1.77)	0.948482
SMAD4	0.678571	56	0.0650982	0.00599362	0.932456	0.9325 (0.7564, 1.11)	0.432803	0.736092	0.7361 (0.3941, 1.241)	0.254625
SMARCA4	0.665	200	0.0648674	0.0347247	0.919577	0.9196 (0.8268, 1.002)	0.0564857	0.767238	0.7672 (0.5747, 0.9733)	0.027849
STK11	0.784314	51	0.137468	0.0319708	0.963524	0.9635 (0.734, 1.255)	0.77342	0.933674	0.9337 (0.4194, 2.071)	0.859327
SYNE1	0.68509	778	0.0812898	0.227651	0.978574	0.9786 (0.9503, 1.001)	0.0608219	0.946462	0.9465 (0.8778, 1.008)	0.0891657
TGFB1	0.613636	44	0.168875	0.10668	0.787767	0.7878 (0.542, 1.077)	0.13811	0.5017	0.5017 (0.1886, 1.029)	0.0609769
TP53	0.72973	74	0.0189992	0.342441	0.906473	0.9065 (0.7699, 1.051)	0.193502	0.880373	0.8804 (0.6164, 1.264)	0.479665
TRAF5	0.681818	44	0.0318792	0.36702	0.916303	0.9163 (0.6654, 1.248)	0.573221	0.921761	0.9218 (0.4585, 1.937)	0.819042
VHL	0.625	24	0.105667	0.867066	0.924991	0.925 (0.7109, 1.174)	0.518713	0.900886	0.9009 (0.5828, 1.33)	0.594336
WEE1	0.851064	47	0.130247	0.598865	0.917601	0.9176 (0.7323, 1.109)	0.377015	0.92625	0.9262 (0.5487, 1.6)	0.767957
XRCC2	0.692308	26	0.172957	0.158901	0.760298	0.7603 (0.4205, 1.039)	0.0946001	0.487141	0.4871 (0.122, 1.084)	0.0842625
XRCC3	0.682927	41	0.382577	0.51517	1.03158	1.032 (0.8321, 1.311)	0.7751	1.21889	1.219 (0.7704, 2.277)	0.410673
ZBED4	0.707965	113	0.159018	0.372611	0.950347	0.9503 (0.8359, 1.064)	0.37501	0.891304	0.8913 (0.658, 1.182)	0.421125
Overall			0.0558046	0.116694	0.998756	0.9988 (0.9969, 1)	0.112792	0.996286	0.9963 (0.991, 1.001)	0.0941384

## Sheet: strict
gene	% Unique Variants that are C->T	N Unique Variants	SKAT-O p	SKAT-O p, weighted	Logistic Regression OR	Logistic Regression CI	Logistic Regression p	Logistic Regression OR, weighted	Logistic Regression CI, weighted	Logistic Regression p, weighted
ACVR1B	0.938776	49	0.419386	0.585007	1.0438	1.044 (0.8242, 1.339)	0.72015	1.18468	1.185 (0.5968, 2.464)	0.627362
AKT1	0.897959	49	0.352921	0.604529	0.916163	0.9162 (0.6904, 1.204)	0.523632	0.886589	0.8866 (0.4378, 1.817)	0.734531
APC	0.799087	219	0.318673	0.562366	0.958352	0.9584 (0.8914, 1.021)	0.188833	0.91147	0.9115 (0.7896, 1.041)	0.171396
AR	0.676923	65	0.515444	0.704987	0.94725	0.9472 (0.7885, 1.132)	0.548231	0.893462	0.8935 (0.6652, 1.186)	0.434743
ATM	0.836066	183	0.104524	0.097576	0.970559	0.9706 (0.9055, 1.033)	0.350065	0.919817	0.9198 (0.7884, 1.058)	0.243756
ATR	0.826087	161	0.245033	0.318686	0.941237	0.9412 (0.8526, 1.025)	0.168326	0.897424	0.8974 (0.7444, 1.058)	0.200922
AXIN2	0.829268	82	0.118357	0.226803	0.886639	0.8866 (0.7052, 1.044)	0.160234	0.76445	0.7644 (0.4609, 1.122)	0.179596
BAP1	0.864865	74	0.143612	0.163701	0.912993	0.913 (0.7579, 1.073)	0.270033	0.879638	0.8796 (0.6102, 1.203)	0.41652
BARD1	0.789474	57	0.112676	0.228908	0.8878	0.8878 (0.7312, 1.064)	0.199487	0.866755	0.8668 (0.6332, 1.168)	0.342513
BLM	0.828829	111	0.21182	0.319417	0.931757	0.9318 (0.8198, 1.051)	0.249111	0.863704	0.8637 (0.6874, 1.101)	0.226416
BMPR1A	0.840909	44	0.0880669	0.0591784	0.809419	0.8094 (0.5772, 1.086)	0.161184	0.502324	0.5023 (0.215, 1.013)	0.054575
BRCA1	0.835443	158	0.0809233	0.176994	1.0108	1.011 (0.9359, 1.096)	0.780431	1.06002	1.06 (0.8826, 1.305)	0.533054
BRCA2	0.815	200	0.200473	0.384599	0.971058	0.9711 (0.9033, 1.037)	0.384317	0.940657	0.9407 (0.7941, 1.104)	0.453868
BRIP1	0.855263	76	0.0467854	0.080944	0.863973	0.864 (0.7049, 1.002)	0.0542294	0.704626	0.7046 (0.4418, 0.9956)	0.0468916
CASP8	0.717949	39	0.478533	0.692627	0.98121	0.9812 (0.7179, 1.363)	0.905524	0.96062	0.9606 (0.5324, 1.872)	0.897479
CBFB	0.777778	9	0.505664	0.417071	1.48675	1.487 (0.5368, 5.325)	0.461472	3.40366	3.404 (0.1889, 135.6)	0.424109
CCND1	0.833333	24	0.602793	0.507714	0.804032	0.804 (0.4515, 1.41)	0.444116	0.600516	0.6005 (0.185, 1.799)	0.355366
CDH1	0.844828	58	0.166852	0.411546	0.89923	0.8992 (0.7231, 1.092)	0.285874	0.780199	0.7802 (0.4555, 1.259)	0.314275
CDK4	0.904762	21	0.30358	0.167378	0.706319	0.7063 (0.4158, 1.064)	0.0993605	0.373564	0.3736 (0.08183, 1.061)	0.0665524
CDK6	1	25	0.693053	0.707325	0.895378	0.8954 (0.6348, 1.205)	0.465671	0.722603	0.7226 (0.2629, 1.731)	0.465671
CDKN2A	0.785714	14	0.501767	0.215681	1.07557	1.076 (0.7893, 1.775)	0.668034	1.04108	1.041 (0.4875, 2.879)	0.918071
CHEK2	0.75	40	0.159453	0.229824	0.863126	0.8631 (0.6648, 1.069)	0.18402	0.685066	0.6851 (0.4147, 1.061)	0.0912484
CSMD1	0.847584	269	0.38532	0.674576	0.97838	0.9784 (0.9265, 1.026)	0.374273	0.96011	0.9601 (0.8513, 1.074)	0.476206
CTD-2135D7.2	1	1	0.242172	0.242172	9413.94	9414 (2.166e-71, NA)	0.217356	481733000000	4.817e+11 (1.772e-208, NA)	0.217356
CTNNB1	0.93617	47	0.243844	0.307608	0.916158	0.9162 (0.7253, 1.086)	0.322208	0.798023	0.798 (0.4297, 1.231)	0.31966
DIRAS3	0.875	16	0.22871	0.161277	0.713988	0.714 (0.3381, 1.054)	0.100196	0.358981	0.359 (0.03903, 1.064)	0.070715
EGFR	0.875	96	0.200124	0.322143	0.963436	0.9634 (0.8509, 1.075)	0.502602	0.940184	0.9402 (0.6972, 1.254)	0.669152
EP300	0.774038	208	0.130058	0.043165	0.976671	0.9767 (0.9283, 1.024)	0.326286	0.970074	0.9701 (0.8997, 1.041)	0.396054
EPCAM	0.862069	29	0.294874	0.204827	0.995858	0.9959 (0.7635, 1.348)	0.976644	0.980394	0.9804 (0.5603, 1.884)	0.947161
ERBB2	0.887931	116	0.49655	0.517559	0.96453	0.9645 (0.8535, 1.083)	0.539351	0.917703	0.9177 (0.6791, 1.229)	0.561443
ERBB3	0.87963	108	0.427103	0.234934	0.983762	0.9838 (0.8679, 1.114)	0.792125	0.976939	0.9769 (0.7133, 1.344)	0.881483
ERCC4	0.881356	59	0.300425	0.112229	0.857312	0.8573 (0.6666, 1.042)	0.126543	0.639018	0.639 (0.3759, 0.995)	0.0473826
ESR1	0.785714	42	0.246812	0.676392	0.939339	0.9393 (0.7228, 1.209)	0.622019	0.999672	0.9997 (0.67, 1.505)	0.998708
EXOC2	0.818182	66	0.122179	0.0293515	0.876983	0.877 (0.7077, 1.057)	0.172183	0.687238	0.6872 (0.4403, 1)	0.0502316
EXT2	0.865385	52	0.143492	0.183576	0.829205	0.8292 (0.6447, 1.009)	0.0619606	0.643353	0.6434 (0.3599, 1.038)	0.0718467
FAM175A	0.884615	26	0.162761	0.146066	0.746543	0.7465 (0.4696, 1.05)	0.0981335	0.427612	0.4276 (0.1126, 1.089)	0.0792857
FANCC	0.842105	38	0.0887489	0.0665185	0.905646	0.9056 (0.7308, 1.102)	0.321987	0.783284	0.7833 (0.5029, 1.137)	0.20233
FBXO32	0.833333	18	0.757745	0.744922	1.14535	1.145 (0.855, 1.584)	0.371465	1.3141	1.314 (0.7087, 2.552)	0.390503
FGFR1	0.865385	52	0.18033	0.458332	0.911578	0.9116 (0.7155, 1.111)	0.364423	0.929125	0.9291 (0.5821, 1.446)	0.737749
FGFR2	0.895522	67	0.304322	0.314732	1.01381	1.014 (0.8567, 1.208)	0.870958	1.09503	1.095 (0.6938, 1.773)	0.695474
GATA3	0.842105	38	0.00505231	0.0175302	0.808641	0.8086 (0.5848, 1.028)	0.0861361	0.476582	0.4766 (0.2047, 0.912)	0.0232797
GEN1	0.884615	52	0.48609	0.319985	0.881148	0.8811 (0.6975, 1.075)	0.217233	0.640104	0.6401 (0.3348, 1.113)	0.117091
HERC1	0.82967	364	0.248792	0.470347	0.98893	0.9889 (0.9555, 1.021)	0.495365	0.991543	0.9915 (0.9219, 1.066)	0.812102
HOXB13	0.846154	26	0.676684	0.668759	0.846894	0.8469 (0.5671, 1.191)	0.343655	0.681244	0.6812 (0.2815, 1.549)	0.357521
IRAK4	0.807692	26	0.690083	0.805933	0.973949	0.9739 (0.6407, 1.496)	0.898895	1.00312	1.003 (0.3879, 2.741)	0.99474
ITCH	0.787879	66	0.250382	0.56285	0.979443	0.9794 (0.8394, 1.133)	0.77248	1.0514	1.051 (0.747, 1.523)	0.772045
KMT2C	0.842105	361	0.136613	0.0652779	0.97755	0.9776 (0.9375, 1.012)	0.207988	0.937815	0.9378 (0.8538, 1.015)	0.113152
KRAS	0.8	10	0.785968	0.925135	1.113	1.113 (0.6927, 1.925)	0.657011	1.24353	1.244 (0.5047, 3.595)	0.63893
MAP2K4	0.882353	34	0.301622	0.417875	1.02408	1.024 (0.7512, 1.394)	0.872455	0.982303	0.9823 (0.4582, 2.087)	0.961743
MAP3K1	0.761364	88	0.260935	0.297047	0.980188	0.9802 (0.8688, 1.104)	0.735576	0.888139	0.8881 (0.7137, 1.084)	0.243231
MDM2	0.733333	30	0.286103	0.24116	0.823772	0.8238 (0.5683, 1.171)	0.276111	0.68344	0.6834 (0.3573, 1.225)	0.19451
MED12	0.77619	210	0.0444782	0.034235	0.9205	0.9205 (0.8368, 0.9923)	0.0293464	0.832624	0.8326 (0.686, 0.9721)	0.0189116
MEN1	0.883721	43	0.439471	0.250123	1.01358	1.014 (0.8315, 1.254)	0.892273	1.09484	1.095 (0.6978, 1.809)	0.694344
MLH1	0.689655	58	0.0895179	0.0167695	0.839335	0.8393 (0.672, 1.021)	0.0800894	0.733543	0.7335 (0.511, 0.9976)	0.0481914
MRE11A	0.86	50	0.199311	0.372869	1.03108	1.031 (0.8256, 1.304)	0.787553	1.25827	1.258 (0.7516, 2.283)	0.389164
MSH2	0.909091	55	0.0283648	0.0144716	0.693799	0.6938 (0.4566, 0.9331)	0.00966015	0.320222	0.3202 (0.1025, 0.7632)	0.00427112
MSH6	0.771429	105	0.207402	0.10131	0.952938	0.9529 (0.8624, 1.031)	0.239697	0.878124	0.8781 (0.7205, 1.027)	0.108527
MUC16	0.85623	1252	0.124688	0.0875257	0.988017	0.988 (0.9723, 1)	0.0586344	0.966378	0.9664 (0.9259, 0.9982)	0.037595
MUTYH	0.836735	49	0.027338	0.116598	0.788533	0.7885 (0.5855, 1.018)	0.0685483	0.704035	0.704 (0.3776, 1.261)	0.237462
NBN	0.830189	53	0.140329	0.315077	0.857994	0.858 (0.6948, 1.023)	0.0893828	0.798654	0.7987 (0.5227, 1.179)	0.256893
NCOR1	0.827778	180	0.4873	0.896328	0.995776	0.9958 (0.9413, 1.053)	0.876434	1.00379	1.004 (0.9061, 1.118)	0.941059
NEK2	0.882353	17	0.312237	0.341267	0.717217	0.7172 (0.4438, 1.021)	0.0676012	0.623736	0.6237 (0.3054, 1.104)	0.109384
NF1	0.84	200	0.153599	0.292295	0.964377	0.9644 (0.9039, 1.021)	0.215248	0.941582	0.9416 (0.8151, 1.078)	0.384248
PALB2	0.853933	89	0.297487	0.716999	0.958469	0.9585 (0.836, 1.086)	0.504699	0.934138	0.9341 (0.7128, 1.219)	0.608319
PALLD	0.902439	82	0.277411	0.465165	0.914743	0.9147 (0.7666, 1.047)	0.206198	0.888843	0.8888 (0.617, 1.215)	0.460804
PBRM1	0.847826	92	0.0813111	0.0573962	0.899439	0.8994 (0.7688, 1.018)	0.0974808	0.76576	0.7658 (0.5223, 1.042)	0.0918127
PCGF2	0.818182	11	0.536464	0.452868	0.738444	0.7384 (0.318, 1.436)	0.376945	0.395609	0.3956 (0.03493, 2.124)	0.29475
PIK3CA	0.842105	76	0.104824	0.073287	0.912376	0.9124 (0.7695, 1.06)	0.232923	0.831694	0.8317 (0.582, 1.148)	0.263788
PIK3R1	0.847826	46	0.274117	0.0947456	0.823111	0.8231 (0.6048, 1.087)	0.171875	0.525432	0.5254 (0.2403, 1.018)	0.0568535
PMS1	0.803922	51	0.0165155	0.0135619	0.784608	0.7846 (0.6447, 0.9309)	0.00466225	0.605255	0.6053 (0.3996, 0.865)	0.00493204
PMS2	0.788462	52	0.192681	0.305741	0.896198	0.8962 (0.7278, 1.072)	0.235219	0.781108	0.7811 (0.4893, 1.16)	0.22562
PPM1L	0.703704	27	0.363407	0.621237	1.02562	1.026 (0.789, 1.361)	0.851123	1.05842	1.058 (0.5881, 2.006)	0.849373
PTEN	0.857143	21	0.0144603	0.102079	0.643048	0.643 (0.393, 0.9829)	0.0410315	0.498822	0.4988 (0.1577, 1.394)	0.187819
PTGFR	0.846154	26	0.0420606	0.21571	0.817975	0.818 (0.6351, 1.009)	0.0615696	0.712943	0.7129 (0.4309, 1.112)	0.136475
RAD50	0.846154	78	0.227418	0.458555	0.944784	0.9448 (0.8552, 1.036)	0.226096	0.94935	0.9493 (0.8285, 1.083)	0.432888
RAD51	0.735294	34	0.406836	0.751321	0.980245	0.9802 (0.8227, 1.168)	0.821453	1.03114	1.031 (0.7486, 1.429)	0.850839
RAD51C	0.913043	23	0.254361	0.309519	0.921278	0.9213 (0.7164, 1.172)	0.493991	0.851082	0.8511 (0.4373, 1.638)	0.616138
RAD51D	0.916667	12	0.87948	0.973616	0.962934	0.9629 (0.445, 2.186)	0.920537	1.13793	1.138 (0.1774, 10.13)	0.888059
RAD51L3-RFFL	0.846154	13	0.583415	0.57345	1.25001	1.25 (0.7455, 2.441)	0.414838	1.4122	1.412 (0.3894, 7.171)	0.612105
RB1	0.894737	76	0.24163	0.164358	0.952916	0.9529 (0.8175, 1.092)	0.486561	0.834132	0.8341 (0.5365, 1.221)	0.355022
RET	0.833333	102	0.487886	0.836891	0.977096	0.9771 (0.8519, 1.117)	0.730216	1.01381	1.014 (0.7738, 1.346)	0.920046
2020-09-09	0.901408	71	0.231547	0.389971	1.06662	1.067 (0.884, 1.313)	0.507046	1.20029	1.2 (0.7487, 2.096)	0.458065
SMAD4	0.8	40	0.358535	0.475391	0.955926	0.9559 (0.7683, 1.157)	0.639335	0.901045	0.901 (0.5147, 1.5)	0.683036
SMARCA4	0.857143	147	0.186955	0.248442	0.939076	0.9391 (0.8447, 1.028)	0.178971	0.852798	0.8528 (0.6611, 1.061)	0.156971
STK11	0.928571	28	0.22886	0.121455	0.933524	0.9335 (0.6615, 1.275)	0.659918	0.807728	0.8077 (0.3132, 1.893)	0.618263
SYNE1	0.849427	611	0.142859	0.250163	0.978032	0.978 (0.9465, 1.003)	0.0857547	0.95165	0.9517 (0.8833, 1.012)	0.118228
TGFB1	0.771429	35	0.657068	0.626041	0.873744	0.8737 (0.5926, 1.236)	0.448719	0.69091	0.6909 (0.2797, 1.412)	0.324566
TP53	0.744186	43	0.430177	1	0.92151	0.9215 (0.7697, 1.096)	0.350038	0.942727	0.9427 (0.6748, 1.351)	0.734464
TRAF5	0.852941	34	0.0133157	0.277002	0.923341	0.9233 (0.6574, 1.283)	0.628533	0.912532	0.9125 (0.4731, 1.836)	0.78274
VHL	0.666667	15	0.717356	1	0.923462	0.9235 (0.6956, 1.194)	0.540688	0.906954	0.907 (0.6159, 1.272)	0.567589
WEE1	0.909091	44	0.212106	0.492263	0.92828	0.9283 (0.7382, 1.128)	0.457648	0.94146	0.9415 (0.5895, 1.539)	0.796468
XRCC2	0.727273	22	0.296138	0.319765	0.745526	0.7455 (0.3306, 1.053)	0.111332	0.500191	0.5002 (0.051, 1.115)	0.105757
XRCC3	0.896552	29	0.509713	0.742451	1.04094	1.041 (0.8282, 1.338)	0.728716	1.23565	1.236 (0.7877, 2.299)	0.370072
ZBED4	0.851064	94	0.221588	0.234899	0.968497	0.9685 (0.8495, 1.092)	0.598379	0.954706	0.9547 (0.7207, 1.249)	0.730576
Overall			0.146836	0.162074	0.998803	0.9988 (0.9967, 1.001)	0.174011	0.996858	0.9969 (0.9918, 1.001)	0.148984
