# Supplementary material for: Somatic mutations in benign breast disease tissues and association with breast cancer risk
Source: BMC Med Genomics. 2021 Jul 14;14:185. doi: 10.1186/s12920-021-01032-8 (PMC8278587; doi:10.1186/s12920-021-01032-8)
Supplement: Supplementary file 8 — Additional file 8. Table S4: Gene-level results for ER+ vs. Control comparisons for all 12 combinations of QC filters and analysis methods. [file 12920_2021_1032_MOESM8_ESM.xlsx]

## Sheet: liberal
gene	% Unique Variants that are C->T	N Unique Variants	SKAT-O p	SKAT-O p, weighted	Logistic Regression OR	Logistic Regression CI	Logistic Regression p	Logistic Regression OR, weighted	Logistic Regression CI, weighted	Logistic Regression p, weighted
ACVR1B	0.935484	124	0.18772	0.328397	1.03606	1.036 (0.8654, 1.244)	0.691271	1.10027	1.1 (0.598, 2.029)	0.750953
AKT1	0.902655	113	0.403665	0.39711	0.983779	0.9838 (0.7919, 1.214)	0.877188	0.966917	0.9669 (0.4839, 1.898)	0.921176
APC	0.867893	598	0.410806	0.662602	0.980711	0.9807 (0.9344, 1.02)	0.334662	0.938213	0.9382 (0.8217, 1.047)	0.26081
AR	0.834197	193	0.203169	0.609752	0.971437	0.9714 (0.8618, 1.081)	0.594819	0.924684	0.9247 (0.7081, 1.183)	0.535304
ATM	0.875752	499	0.48453	0.575761	0.985233	0.9852 (0.9388, 1.026)	0.479468	0.961961	0.962 (0.8425, 1.081)	0.518681
ATR	0.855478	429	0.629094	0.687835	0.975299	0.9753 (0.9112, 1.033)	0.399121	0.930423	0.9304 (0.781, 1.082)	0.355877
AXIN2	0.874419	215	0.416511	0.413536	0.954845	0.9548 (0.8329, 1.07)	0.432407	0.837043	0.837 (0.5487, 1.181)	0.319978
BAP1	0.868852	183	0.504289	0.550657	0.981756	0.9818 (0.8631, 1.107)	0.764494	0.937312	0.9373 (0.6495, 1.296)	0.696295
BARD1	0.880282	142	0.191868	0.297745	0.881724	0.8817 (0.7078, 1.03)	0.121513	0.718365	0.7184 (0.4174, 1.087)	0.12391
BLM	0.858156	282	0.463583	0.19628	0.947779	0.9478 (0.8535, 1.035)	0.240294	0.866544	0.8665 (0.6707, 1.114)	0.263686
BMPR1A	0.858407	113	0.186702	0.151366	0.850365	0.8504 (0.6508, 1.044)	0.127754	0.60128	0.6013 (0.2901, 1.068)	0.0853007
BRCA1	0.851459	377	0.429741	0.351326	1.00158	1.002 (0.9445, 1.06)	0.955226	1.03878	1.039 (0.8757, 1.237)	0.653143
BRCA2	0.861252	591	0.321588	0.265224	0.989349	0.9893 (0.946, 1.029)	0.590581	0.970863	0.9709 (0.8479, 1.096)	0.632737
BRIP1	0.855263	228	0.10434	0.0438354	0.863496	0.8635 (0.6967, 0.988)	0.0285621	0.674514	0.6745 (0.3926, 0.9636)	0.0269299
CASP8	0.831461	89	0.639084	0.714212	1.00211	1.002 (0.7542, 1.315)	0.987669	1.13397	1.134 (0.5591, 2.338)	0.723296
CBFB	0.771429	35	0.12978	0.242995	1.79889	1.799 (0.8669, 4.39)	0.119344	4.49466	4.495 (0.5631, 52.5)	0.160332
CCND1	0.948276	58	0.637298	0.739137	0.949357	0.9494 (0.6063, 1.466)	0.813203	0.680898	0.6809 (0.1743, 2.189)	0.524284
CDH1	0.920455	176	0.386314	0.444891	0.949337	0.9493 (0.8138, 1.072)	0.409231	0.834018	0.834 (0.5067, 1.235)	0.374917
CDK4	0.9375	64	0.570688	0.764086	0.914039	0.914 (0.6862, 1.168)	0.479118	0.706298	0.7063 (0.2712, 1.471)	0.367077
CDK6	0.921875	64	0.412948	0.460453	0.928795	0.9288 (0.6949, 1.185)	0.552537	0.781307	0.7813 (0.2946, 1.765)	0.553198
CDKN2A	0.865385	52	0.330929	0.211731	0.980893	0.9809 (0.7066, 1.337)	0.901192	0.976214	0.9762 (0.3918, 2.308)	0.95509
CHEK2	0.857143	112	0.603977	0.514266	0.867713	0.8677 (0.6734, 1.049)	0.156253	0.687725	0.6877 (0.3787, 1.097)	0.123604
CSMD1	0.882353	782	0.45478	0.608231	0.989685	0.9897 (0.9546, 1.02)	0.505302	0.974531	0.9745 (0.8799, 1.066)	0.573014
CTD-2135D7.2	1	1	0.757746	0.757746	2.6419	2.642 (0.2478, 102)	0.414694	29.2678	29.27 (0.007839, 9.586e+06)	0.414694
CTNNB1	0.942308	156	0.453815	0.520803	0.929444	0.9294 (0.7662, 1.075)	0.346964	0.774348	0.7743 (0.4064, 1.235)	0.309559
DIRAS3	0.897436	39	0.667919	0.881826	0.835211	0.8352 (0.4658, 1.18)	0.347037	0.554622	0.5546 (0.06411, 1.268)	0.271413
EGFR	0.842491	273	0.500624	0.208882	0.978118	0.9781 (0.8937, 1.052)	0.55895	0.967289	0.9673 (0.7411, 1.23)	0.78549
EP300	0.851327	565	0.506001	0.385347	0.982515	0.9825 (0.9397, 1.02)	0.359036	0.951581	0.9516 (0.8573, 1.036)	0.261588
EPCAM	0.869565	69	0.373595	0.472367	0.859578	0.8596 (0.6422, 1.095)	0.227245	0.683169	0.6832 (0.3184, 1.356)	0.27777
ERBB2	0.877743	319	0.493863	0.596449	0.973986	0.974 (0.8852, 1.059)	0.536514	0.903677	0.9037 (0.6685, 1.18)	0.459196
ERBB3	0.927536	276	0.599686	0.656232	0.980934	0.9809 (0.8962, 1.064)	0.640292	0.937649	0.9376 (0.7091, 1.2)	0.608431
ERCC4	0.913043	161	0.729822	0.634571	0.947927	0.9479 (0.807, 1.076)	0.421637	0.752823	0.7528 (0.4373, 1.148)	0.197744
ESR1	0.848739	119	0.405571	0.496073	0.909087	0.9091 (0.7071, 1.117)	0.379013	0.939899	0.9399 (0.5873, 1.459)	0.782487
EXOC2	0.8625	160	0.701193	0.734808	0.946934	0.9469 (0.7908, 1.11)	0.505716	0.834639	0.8346 (0.5352, 1.239)	0.376351
EXT2	0.902597	154	0.327487	0.301601	0.893055	0.8931 (0.727, 1.032)	0.133844	0.719827	0.7198 (0.4049, 1.11)	0.144995
FAM175A	0.9	80	0.0479882	0.109527	0.690853	0.6909 (0.4246, 0.9599)	0.022752	0.353931	0.3539 (0.08242, 0.9462)	0.0357079
FANCC	0.902655	113	0.342335	0.372998	0.93656	0.9366 (0.7697, 1.088)	0.401296	0.865774	0.8658 (0.555, 1.232)	0.428459
FBXO32	0.777778	54	0.524682	0.703687	1.01423	1.014 (0.6443, 1.659)	0.951919	0.9306	0.9306 (0.2494, 3.283)	0.910341
FGFR1	0.873626	182	0.476539	0.644096	0.973126	0.9731 (0.8279, 1.122)	0.699678	1.00711	1.007 (0.6587, 1.53)	0.972166
FGFR2	0.92268	194	0.660817	0.641562	0.977489	0.9775 (0.8573, 1.098)	0.704903	0.953316	0.9533 (0.6305, 1.396)	0.806594
GATA3	0.861702	94	0.430274	0.83259	0.894501	0.8945 (0.6885, 1.084)	0.272161	0.700118	0.7001 (0.3361, 1.255)	0.241464
GEN1	0.885714	140	0.519662	0.503652	0.932762	0.9328 (0.7714, 1.084)	0.377532	0.747348	0.7473 (0.3941, 1.214)	0.25247
HERC1	0.89257	996	0.473545	0.576008	0.990232	0.9902 (0.9622, 1.014)	0.425688	0.979223	0.9792 (0.9044, 1.049)	0.551533
HOXB13	0.822581	62	0.309004	0.273713	0.794173	0.7942 (0.522, 1.092)	0.165204	0.509273	0.5093 (0.1704, 1.255)	0.147369
IRAK4	0.851351	74	0.511799	0.538747	0.95362	0.9536 (0.707, 1.263)	0.738069	0.885614	0.8856 (0.3711, 1.999)	0.768507
ITCH	0.858824	170	0.559321	0.713664	0.982281	0.9823 (0.8566, 1.113)	0.772289	0.972795	0.9728 (0.6492, 1.431)	0.884035
KMT2C	0.881753	981	0.473864	0.475027	0.991675	0.9917 (0.9654, 1.014)	0.462866	0.976496	0.9765 (0.9019, 1.045)	0.49321
KRAS	0.967742	31	0.700887	0.624582	0.95357	0.9536 (0.518, 1.644)	0.864024	0.889142	0.8891 (0.1926, 3.515)	0.86615
MAP2K4	0.925373	67	0.41491	0.101609	1.06524	1.065 (0.8252, 1.388)	0.617529	1.2863	1.286 (0.5934, 2.861)	0.517205
MAP3K1	0.828358	268	0.641349	0.367814	0.95355	0.9536 (0.8538, 1.041)	0.298671	0.881352	0.8814 (0.6963, 1.064)	0.199091
MDM2	0.847059	85	0.334141	0.802958	0.916858	0.9169 (0.6928, 1.19)	0.51573	0.834938	0.8349 (0.4489, 1.481)	0.53628
MED12	0.849421	518	0.350705	0.231061	0.963546	0.9635 (0.9012, 1.013)	0.152645	0.875998	0.876 (0.717, 1.019)	0.0899273
MEN1	0.88189	127	0.608623	0.0756934	0.951184	0.9512 (0.7904, 1.122)	0.554016	0.937673	0.9377 (0.5821, 1.451)	0.774759
MLH1	0.816901	142	0.648259	0.417199	0.932962	0.933 (0.7843, 1.075)	0.350965	0.759785	0.7598 (0.4696, 1.078)	0.132405
MRE11A	0.925	120	0.379087	0.229023	1.0022	1.002 (0.85, 1.177)	0.978218	1.185	1.185 (0.7352, 1.947)	0.482046
MSH2	0.871166	163	0.48457	0.708509	0.899764	0.8998 (0.7345, 1.036)	0.154366	0.714511	0.7145 (0.3667, 1.097)	0.145088
MSH6	0.857143	266	0.544364	0.666144	0.96579	0.9658 (0.8825, 1.029)	0.300479	0.885845	0.8858 (0.6973, 1.044)	0.159577
MUC16	0.883848	3108	0.582137	0.505035	0.995721	0.9957 (0.986, 1.003)	0.289187	0.984574	0.9846 (0.9543, 1.009)	0.221427
MUTYH	0.839161	143	0.317988	0.501857	0.882609	0.8826 (0.704, 1.07)	0.2096	0.870361	0.8704 (0.5009, 1.471)	0.603402
NBN	0.824427	131	0.57785	0.514226	0.915971	0.916 (0.7644, 1.049)	0.215952	0.817825	0.8178 (0.4988, 1.227)	0.341733
NCOR1	0.893082	477	0.373279	0.540458	0.988729	0.9887 (0.94, 1.032)	0.602195	0.970174	0.9702 (0.8503, 1.086)	0.598786
NEK2	0.835821	67	0.773454	0.312539	0.83657	0.8366 (0.5742, 1.104)	0.229705	0.675049	0.675 (0.3042, 1.264)	0.236138
NF1	0.867621	559	0.542366	0.540606	0.980527	0.9805 (0.9332, 1.021)	0.346778	0.948364	0.9484 (0.8222, 1.071)	0.398416
PALB2	0.853383	266	0.474755	0.697586	0.976503	0.9765 (0.887, 1.057)	0.555279	0.925142	0.9251 (0.7098, 1.156)	0.49699
PALLD	0.874477	239	0.669721	0.602517	0.961241	0.9612 (0.8607, 1.05)	0.388108	0.925392	0.9254 (0.6857, 1.199)	0.560779
PBRM1	0.899281	278	0.397218	0.316963	0.940893	0.9409 (0.8303, 1.031)	0.205631	0.793068	0.7931 (0.5236, 1.07)	0.141447
PCGF2	0.863636	44	0.143601	0.114171	0.925833	0.9258 (0.5708, 1.447)	0.73345	0.761725	0.7617 (0.166, 2.994)	0.694257
PIK3CA	0.862385	218	0.445728	0.78504	0.968362	0.9684 (0.8694, 1.064)	0.510559	0.932121	0.9321 (0.7012, 1.206)	0.596183
PIK3R1	0.851351	148	0.550331	0.619054	0.910184	0.9102 (0.7385, 1.097)	0.328506	0.723554	0.7236 (0.3898, 1.248)	0.25033
PMS1	0.86	150	0.304115	0.222669	0.880317	0.8803 (0.7398, 1.012)	0.0748251	0.711468	0.7115 (0.454, 1.031)	0.073805
PMS2	0.837209	129	0.295019	0.431539	1.00298	1.003 (0.8491, 1.174)	0.970073	0.964028	0.964 (0.6013, 1.48)	0.864351
PPM1L	0.84058	69	0.411389	0.426709	0.950771	0.9508 (0.7363, 1.2)	0.672814	0.853695	0.8537 (0.3947, 1.703)	0.658135
PTEN	0.825397	63	0.767627	0.54251	0.898868	0.8989 (0.5918, 1.309)	0.580614	1.05675	1.057 (0.3585, 3.025)	0.914915
PTGFR	0.885246	61	0.26766	0.619898	0.896814	0.8968 (0.7156, 1.084)	0.268427	0.861274	0.8613 (0.4902, 1.44)	0.572794
RAD50	0.864734	207	0.263056	0.233336	0.954898	0.9549 (0.8611, 1.039)	0.293233	0.9277	0.9277 (0.7675, 1.091)	0.370555
RAD51	0.791209	91	0.393667	0.460294	0.92867	0.9287 (0.7635, 1.105)	0.410041	0.975285	0.9753 (0.6348, 1.492)	0.906568
RAD51C	0.909091	77	0.437745	0.484202	0.862933	0.8629 (0.6473, 1.079)	0.202838	0.626855	0.6269 (0.2429, 1.313)	0.223343
RAD51D	0.918919	37	0.581656	0.555446	0.728621	0.7286 (0.374, 1.264)	0.267532	0.419517	0.4195 (0.05299, 2.421)	0.337878
RAD51L3-RFFL	0.857143	35	0.32798	0.267841	1.26591	1.266 (0.7478, 2.265)	0.381406	1.58097	1.581 (0.3478, 8.287)	0.549343
RB1	0.882353	187	0.503856	0.55395	0.964737	0.9647 (0.8535, 1.072)	0.508669	0.875978	0.876 (0.5853, 1.244)	0.464131
RET	0.87037	270	0.263173	0.284742	0.982197	0.9822 (0.8879, 1.076)	0.69599	0.941773	0.9418 (0.7089, 1.214)	0.643157
2020-09-09	0.911392	158	0.232757	0.454607	1.07222	1.072 (0.9381, 1.236)	0.306087	1.23682	1.237 (0.8145, 1.933)	0.317429
SMAD4	0.885496	131	0.560921	0.0533362	0.986001	0.986 (0.8452, 1.133)	0.842552	0.927008	0.927 (0.5693, 1.426)	0.733953
SMARCA4	0.860577	416	0.475959	0.513816	0.968584	0.9686 (0.8994, 1.027)	0.293044	0.887939	0.8879 (0.705, 1.061)	0.200746
STK11	0.891304	92	0.175299	0.122531	0.998424	0.9984 (0.7955, 1.243)	0.988062	1.03307	1.033 (0.5116, 2.064)	0.922288
SYNE1	0.884569	1672	0.558256	0.597602	0.991525	0.9915 (0.9726, 1.006)	0.269981	0.976136	0.9761 (0.9221, 1.022)	0.310761
TGFB1	0.820225	89	0.168243	0.180722	0.817395	0.8174 (0.5639, 1.08)	0.167159	0.568454	0.5685 (0.2062, 1.159)	0.132868
TOE1	1	1	0.249223	0.249223	9.47489e-13	9.475e-13 (NA, 3.244e+214)	0.225494	1.62912e-42	1.629e-42 (NA, Inf)	0.225494
TP53	0.861702	94	0.441946	0.257324	0.885789	0.8858 (0.7184, 1.038)	0.142519	0.84101	0.841 (0.5521, 1.233)	0.375962
TRAF5	0.909091	99	0.213579	0.209777	0.926664	0.9267 (0.7228, 1.153)	0.498251	0.877562	0.8776 (0.4474, 1.637)	0.679893
VHL	0.843137	51	0.218678	0.764696	0.852849	0.8528 (0.616, 1.106)	0.24251	0.818524	0.8185 (0.4547, 1.271)	0.391261
WEE1	0.952381	105	0.502222	0.56055	0.967307	0.9673 (0.8111, 1.123)	0.66594	0.99875	0.9987 (0.6308, 1.582)	0.995541
XRCC2	0.87931	58	0.331942	0.422938	0.844915	0.8449 (0.5687, 1.071)	0.186152	0.597238	0.5972 (0.1812, 1.187)	0.162569
XRCC3	0.875	80	0.575042	0.489121	1.06731	1.067 (0.8916, 1.302)	0.474427	1.29894	1.299 (0.8074, 2.351)	0.284075
ZBED4	0.886179	246	0.279364	0.0380063	0.975418	0.9754 (0.877, 1.068)	0.589617	0.924051	0.9241 (0.6841, 1.194)	0.548242

## Sheet: classical
gene	% Unique Variants that are C->T	N Unique Variants	SKAT-O p	SKAT-O p, weighted	Logistic Regression OR	Logistic Regression CI	Logistic Regression p	Logistic Regression OR, weighted	Logistic Regression CI, weighted	Logistic Regression p, weighted
ACVR1B	0.818182	44	0.198924	0.474718	1.05815	1.058 (0.8267, 1.361)	0.64414	1.15429	1.154 (0.5038, 2.649)	0.725458
AKT1	0.77551	49	0.493653	0.496086	0.978185	0.9782 (0.7252, 1.302)	0.877559	0.965033	0.965 (0.3866, 2.342)	0.936101
APC	0.703008	266	0.394612	0.699221	0.969276	0.9693 (0.9009, 1.028)	0.307594	0.915305	0.9153 (0.7726, 1.058)	0.237078
AR	0.561644	73	0.206366	0.683778	0.988671	0.9887 (0.8203, 1.184)	0.900264	0.936988	0.937 (0.6715, 1.284)	0.686818
ATM	0.737288	236	0.559326	0.720363	0.984398	0.9844 (0.9229, 1.042)	0.58998	0.963713	0.9637 (0.8196, 1.118)	0.627721
ATR	0.645714	175	0.423688	0.37259	0.950266	0.9503 (0.8552, 1.035)	0.252073	0.896449	0.8964 (0.7146, 1.086)	0.270999
AXIN2	0.689655	87	0.216264	0.187607	0.922148	0.9221 (0.7356, 1.075)	0.318945	0.748965	0.749 (0.3944, 1.173)	0.22153
BAP1	0.692308	78	0.329186	0.477505	0.922104	0.9221 (0.7375, 1.097)	0.374189	0.840226	0.8402 (0.4807, 1.267)	0.421973
BARD1	0.757143	70	0.202239	0.400336	0.854274	0.8543 (0.6571, 1.05)	0.140872	0.687711	0.6877 (0.3747, 1.139)	0.151521
BLM	0.666667	120	0.498731	0.194149	0.928279	0.9283 (0.7954, 1.063)	0.287702	0.858403	0.8584 (0.6322, 1.191)	0.351564
BMPR1A	0.686275	51	0.121643	0.185437	0.832212	0.8322 (0.5977, 1.088)	0.18609	0.589842	0.5898 (0.2627, 1.15)	0.124937
BRCA1	0.752212	226	0.221557	0.248475	1.01541	1.015 (0.9459, 1.092)	0.662351	1.08776	1.088 (0.8911, 1.354)	0.404227
BRCA2	0.742947	319	0.229257	0.248832	0.990005	0.99 (0.9321, 1.046)	0.718461	0.975827	0.9758 (0.821, 1.146)	0.765131
BRIP1	0.691589	107	0.145453	0.0380674	0.83137	0.8314 (0.6306, 0.9941)	0.0415085	0.64238	0.6424 (0.3496, 0.9816)	0.0395694
CASP8	0.605263	38	0.741408	0.600298	1.01676	1.017 (0.7093, 1.446)	0.924909	1.18623	1.186 (0.5479, 2.668)	0.662522
CBFB	0.466667	15	0.200344	0.564958	2.31588	2.316 (0.8722, 7.761)	0.0948069	5.53081	5.531 (0.4786, 108.8)	0.175788
CCND1	0.85	20	0.975569	0.84741	0.801012	0.801 (0.4054, 1.479)	0.484497	0.416446	0.4164 (0.05006, 1.942)	0.283986
CDH1	0.82716	81	0.393164	0.486945	0.94777	0.9478 (0.7741, 1.131)	0.554895	0.825783	0.8258 (0.442, 1.416)	0.493374
CDK4	0.846154	26	0.660946	0.584026	0.802627	0.8026 (0.48, 1.214)	0.309235	0.461826	0.4618 (0.08232, 1.483)	0.215318
CDK6	0.814815	27	0.707818	0.767601	0.936106	0.9361 (0.6611, 1.254)	0.652702	0.797083	0.7971 (0.2465, 2.128)	0.645453
CDKN2A	0.695652	23	0.197505	0.146741	1.0998	1.1 (0.6118, 1.962)	0.742467	1.21276	1.213 (0.3045, 4.805)	0.774648
CHEK2	0.728814	59	0.632263	0.597791	0.847411	0.8474 (0.6169, 1.067)	0.182743	0.667021	0.667 (0.3396, 1.126)	0.139801
CSMD1	0.674912	283	0.566874	0.715648	0.982166	0.9822 (0.9271, 1.03)	0.461861	0.96424	0.9642 (0.8362, 1.094)	0.573901
CTD-2135D7.2	1	1	0.208658	0.208658	11678	1.168e+04 (2.927e-71, NA)	0.169407	136882000000000	1.369e+14 (7.195e-246, NA)	0.169407
CTNNB1	0.8125	48	0.575514	0.484228	0.924736	0.9247 (0.6877, 1.117)	0.454991	0.752838	0.7528 (0.2876, 1.356)	0.390662
DIRAS3	0.75	16	0.720154	0.63258	0.692247	0.6922 (0.225, 1.132)	0.187817	0.262948	0.2629 (0.007267, 1.222)	0.153659
EGFR	0.647541	122	0.391082	0.167976	0.991709	0.9917 (0.8857, 1.099)	0.872316	1.03639	1.036 (0.75, 1.433)	0.82258
EP300	0.616438	219	0.29875	0.170308	0.966529	0.9665 (0.9003, 1.022)	0.240788	0.933009	0.933 (0.8175, 1.036)	0.204713
EPCAM	0.709677	31	0.56558	0.574147	0.887878	0.8879 (0.6321, 1.243)	0.480302	0.770289	0.7703 (0.3273, 1.805)	0.53734
ERBB2	0.70229	131	0.264701	0.123204	0.940515	0.9405 (0.8073, 1.069)	0.354337	0.809795	0.8098 (0.5173, 1.193)	0.291753
ERBB3	0.803922	102	0.598233	0.743426	1.00784	1.008 (0.8852, 1.147)	0.90251	0.991165	0.9912 (0.683, 1.426)	0.960638
ERCC4	0.774194	62	0.69588	0.654304	0.923126	0.9231 (0.7167, 1.122)	0.439604	0.643901	0.6439 (0.2922, 1.172)	0.159653
ESR1	0.632653	49	0.581256	0.489499	0.960029	0.96 (0.7088, 1.243)	0.761896	1.0326	1.033 (0.6266, 1.677)	0.89607
EXOC2	0.65625	64	0.492201	0.646595	0.899419	0.8994 (0.7079, 1.104)	0.318435	0.776788	0.7768 (0.4628, 1.215)	0.276773
EXT2	0.75	60	0.497003	0.493003	0.862822	0.8628 (0.6448, 1.064)	0.182696	0.683244	0.6832 (0.3302, 1.215)	0.205274
FAM175A	0.724138	29	0.135185	0.454213	0.636933	0.6369 (0.2827, 1.012)	0.0586726	0.345087	0.3451 (0.04399, 1.171)	0.0985413
FANCC	0.75	44	0.688535	0.570494	0.922684	0.9227 (0.7141, 1.145)	0.469453	0.862506	0.8625 (0.5198, 1.323)	0.496649
FBXO32	0.478261	23	0.724698	0.644181	0.979599	0.9796 (0.5597, 1.918)	0.944867	0.828572	0.8286 (0.1706, 3.843)	0.807142
FGFR1	0.640625	64	0.489626	0.702373	0.941822	0.9418 (0.7278, 1.155)	0.564859	1.00863	1.009 (0.5844, 1.7)	0.973353
FGFR2	0.776119	67	0.417151	0.287481	1.01573	1.016 (0.8375, 1.22)	0.864577	1.09856	1.099 (0.6052, 1.968)	0.746816
GATA3	0.690476	42	0.222027	0.485677	0.786304	0.7863 (0.5094, 1.04)	0.100879	0.538022	0.538 (0.2056, 1.134)	0.108293
GEN1	0.698113	53	0.661531	0.668661	0.938373	0.9384 (0.7187, 1.162)	0.575539	0.706882	0.7069 (0.2959, 1.384)	0.331395
HERC1	0.70028	357	0.454737	0.577356	0.988176	0.9882 (0.9483, 1.022)	0.497671	0.981255	0.9813 (0.8861, 1.071)	0.674213
HOXB13	0.607143	28	0.326246	0.248302	0.778334	0.7783 (0.4532, 1.147)	0.218796	0.472936	0.4729 (0.1302, 1.382)	0.176773
IRAK4	0.62069	29	0.890377	0.86637	1.01084	1.011 (0.6608, 1.521)	0.958115	1.01089	1.011 (0.3298, 2.919)	0.983867
ITCH	0.666667	72	0.627091	0.805251	0.972029	0.972 (0.8164, 1.129)	0.705378	0.957373	0.9574 (0.5873, 1.501)	0.844856
KMT2C	0.687332	371	0.525845	0.508219	0.991629	0.9916 (0.9526, 1.027)	0.639996	0.978371	0.9784 (0.8771, 1.08)	0.664296
KRAS	0.916667	12	0.476923	0.6105	1.11122	1.111 (0.6183, 2.007)	0.705203	1.17089	1.171 (0.2666, 4.968)	0.820767
MAP2K4	0.827586	29	0.280752	0.0929417	1.13124	1.131 (0.8353, 1.595)	0.415369	1.51316	1.513 (0.6251, 3.925)	0.35315
MAP3K1	0.510638	94	0.462215	0.354986	0.926023	0.926 (0.784, 1.058)	0.268224	0.853005	0.853 (0.6403, 1.073)	0.184685
MDM2	0.551724	29	0.347861	0.667334	0.803912	0.8039 (0.5341, 1.122)	0.206095	0.758627	0.7586 (0.3719, 1.389)	0.374573
MED12	0.645455	220	0.325881	0.192354	0.94127	0.9413 (0.85, 1.016)	0.125324	0.835465	0.8355 (0.6412, 1.019)	0.0792934
MEN1	0.673913	46	0.419409	0.0647464	0.910197	0.9102 (0.6734, 1.192)	0.499672	0.948569	0.9486 (0.512, 1.646)	0.85291
MLH1	0.704545	88	0.718534	0.39635	0.918171	0.9182 (0.7411, 1.102)	0.368539	0.72554	0.7255 (0.4178, 1.082)	0.123733
MRE11A	0.859375	64	0.253953	0.138571	1.0711	1.071 (0.8563, 1.352)	0.544903	1.50239	1.502 (0.8234, 2.974)	0.18628
MSH2	0.769231	91	0.268089	0.36758	0.798055	0.7981 (0.5661, 1.002)	0.0530718	0.526749	0.5267 (0.1979, 1.026)	0.0635062
MSH6	0.714286	133	0.437507	0.57812	0.943526	0.9435 (0.8247, 1.027)	0.199014	0.843535	0.8435 (0.6228, 1.031)	0.104257
MUC16	0.714173	1263	0.401793	0.263364	0.990396	0.9904 (0.973, 1.003)	0.140691	0.968751	0.9688 (0.9191, 1.006)	0.101424
MUTYH	0.719512	82	0.614404	0.855584	0.893447	0.8934 (0.6738, 1.149)	0.387129	0.985473	0.9855 (0.527, 1.829)	0.96224
NBN	0.661765	68	0.358704	0.442767	0.860508	0.8605 (0.6528, 1.053)	0.156542	0.757609	0.7576 (0.3844, 1.308)	0.333135
NCOR1	0.701754	171	0.297454	0.437979	0.977395	0.9774 (0.9041, 1.037)	0.459643	0.955298	0.9553 (0.8081, 1.095)	0.517304
NEK2	0.56	25	0.678916	0.294534	0.793639	0.7936 (0.5007, 1.11)	0.196674	0.644064	0.6441 (0.2702, 1.282)	0.225029
NF1	0.690377	239	0.265101	0.236183	0.962633	0.9626 (0.8911, 1.021)	0.212005	0.916372	0.9164 (0.754, 1.077)	0.297264
PALB2	0.717391	138	0.222601	0.826848	0.978877	0.9789 (0.8611, 1.098)	0.711784	0.925701	0.9257 (0.6711, 1.233)	0.599658
PALLD	0.680851	94	0.463682	0.471166	0.936845	0.9368 (0.7906, 1.068)	0.338914	0.910248	0.9102 (0.6092, 1.285)	0.596324
PBRM1	0.708333	96	0.209317	0.154602	0.854814	0.8548 (0.6635, 1.006)	0.0618335	0.583192	0.5832 (0.2767, 0.9759)	0.0379772
PCGF2	0.571429	14	0.246955	0.220232	0.879067	0.8791 (0.4032, 1.712)	0.699607	0.667197	0.6672 (0.06972, 4.269)	0.664152
PIK3CA	0.651163	86	0.553009	0.852925	0.968979	0.969 (0.8257, 1.119)	0.671385	0.949167	0.9492 (0.6596, 1.33)	0.762685
PIK3R1	0.62069	58	0.51996	0.556449	0.912979	0.913 (0.6811, 1.199)	0.514812	0.741049	0.741 (0.3384, 1.443)	0.387144
PMS1	0.644068	59	0.13833	0.171615	0.835942	0.8359 (0.6752, 0.9999)	0.0499413	0.663611	0.6636 (0.3993, 1.023)	0.0639672
PMS2	0.734177	79	0.181905	0.387987	0.966698	0.9667 (0.7839, 1.155)	0.713872	0.888461	0.8885 (0.4986, 1.415)	0.622149
PPM1L	0.607143	28	0.755324	0.817107	0.980192	0.9802 (0.7015, 1.354)	0.902414	0.913203	0.9132 (0.3495, 2.204)	0.841516
PTEN	0.676471	34	0.231148	0.185841	0.895651	0.8957 (0.5352, 1.409)	0.63522	1.15906	1.159 (0.3495, 3.843)	0.797601
PTGFR	0.730769	26	0.427522	0.703629	0.920017	0.92 (0.7211, 1.135)	0.442932	0.932301	0.9323 (0.5143, 1.62)	0.804275
RAD50	0.728155	103	0.272732	0.239851	0.945298	0.9453 (0.8371, 1.046)	0.284936	0.922453	0.9225 (0.7525, 1.101)	0.377635
RAD51	0.536585	41	0.284716	0.507612	0.981765	0.9818 (0.7868, 1.217)	0.865793	1.10189	1.102 (0.6865, 1.794)	0.686298
RAD51C	0.787879	33	0.524488	0.628659	0.856008	0.856 (0.5972, 1.127)	0.277154	0.622055	0.6221 (0.1934, 1.521)	0.307803
RAD51D	0.823529	17	0.402326	0.540462	0.591643	0.5916 (0.2231, 1.289)	0.192451	0.273204	0.2732 (0.01641, 2.892)	0.286054
RAD51L3-RFFL	0.722222	18	0.21717	0.260839	1.52146	1.521 (0.7581, 3.495)	0.241548	1.97053	1.971 (0.318, 16.57)	0.462177
RB1	0.747126	87	0.798563	0.731455	0.983106	0.9831 (0.8473, 1.126)	0.804569	0.920784	0.9208 (0.5643, 1.437)	0.717408
RET	0.713115	122	0.378601	0.303953	0.948083	0.9481 (0.8053, 1.087)	0.449549	0.878803	0.8788 (0.5903, 1.232)	0.460255
2020-09-09	0.791045	67	0.531003	0.811363	1.11827	1.118 (0.9235, 1.373)	0.252482	1.34721	1.347 (0.7745, 2.466)	0.290731
SMAD4	0.7	50	0.537906	0.0439006	1.00986	1.01 (0.8281, 1.216)	0.914473	0.970118	0.9701 (0.5271, 1.675)	0.913447
SMARCA4	0.650602	166	0.325146	0.177437	0.93354	0.9335 (0.8232, 1.025)	0.156925	0.805998	0.806 (0.5754, 1.042)	0.104602
STK11	0.787234	47	0.180457	0.164096	1.05344	1.053 (0.7952, 1.412)	0.705775	1.21117	1.211 (0.5236, 2.903)	0.642918
SYNE1	0.7017	647	0.41704	0.578815	0.984293	0.9843 (0.9522, 1.009)	0.215811	0.962608	0.9626 (0.8837, 1.031)	0.289418
TGFB1	0.609756	41	0.545917	0.432194	0.922445	0.9224 (0.6095, 1.32)	0.665993	0.686143	0.6861 (0.2421, 1.498)	0.366322
TP53	0.779661	59	0.217628	0.220863	0.867476	0.8675 (0.6848, 1.039)	0.128339	0.834863	0.8349 (0.5351, 1.26)	0.38849
TRAF5	0.756757	37	0.574475	0.611823	1.03452	1.035 (0.7306, 1.45)	0.841161	1.13562	1.136 (0.5027, 2.631)	0.752024
VHL	0.636364	22	0.407726	0.787986	0.898996	0.899 (0.6357, 1.179)	0.45596	0.867055	0.8671 (0.4883, 1.34)	0.532595
WEE1	0.875	40	0.601399	0.665434	0.972969	0.973 (0.7717, 1.189)	0.788252	1.06624	1.066 (0.6164, 1.943)	0.816059
XRCC2	0.681818	22	0.591956	0.417269	0.729748	0.7297 (0.2768, 1.076)	0.143805	0.434231	0.4342 (0.04528, 1.19)	0.130487
XRCC3	0.714286	35	0.286926	0.473616	1.08609	1.086 (0.8627, 1.41)	0.478221	1.372	1.372 (0.7865, 2.948)	0.271925
ZBED4	0.692308	91	0.379412	0.0366127	0.968143	0.9681 (0.8396, 1.093)	0.599679	0.908444	0.9084 (0.6271, 1.246)	0.553914
Overall			0.486595	0.444139	0.999149	0.9991 (0.997, 1.001)	0.319575	0.997444	0.9974 (0.9915, 1.002)	0.290578

## Sheet: strict
gene	% Unique Variants that are C->T	N Unique Variants	SKAT-O p	SKAT-O p, weighted	Logistic Regression OR	Logistic Regression CI	Logistic Regression p	Logistic Regression OR, weighted	Logistic Regression CI, weighted	Logistic Regression p, weighted
ACVR1B	0.972973	37	0.132006	0.279145	1.11603	1.116 (0.8571, 1.475)	0.409171	1.42155	1.422 (0.6595, 3.23)	0.364901
AKT1	0.925	40	0.541884	0.627866	0.992182	0.9922 (0.7235, 1.342)	0.958569	0.987836	0.9878 (0.4166, 2.275)	0.976455
APC	0.820225	178	0.436401	0.374851	0.963411	0.9634 (0.8827, 1.033)	0.309102	0.896583	0.8966 (0.742, 1.044)	0.166748
AR	0.655172	58	0.424561	0.608332	1.00081	1.001 (0.8053, 1.236)	0.993966	0.957127	0.9571 (0.6712, 1.34)	0.797723
ATM	0.834395	157	0.654704	0.522718	0.989593	0.9896 (0.9186, 1.058)	0.762038	0.966925	0.9669 (0.8198, 1.123)	0.663861
ATR	0.814815	135	0.596099	0.572682	0.955578	0.9556 (0.8528, 1.05)	0.353983	0.922499	0.9225 (0.7454, 1.105)	0.38857
AXIN2	0.838235	68	0.425445	0.426552	0.94156	0.9416 (0.7498, 1.112)	0.4911	0.839158	0.8392 (0.4689, 1.276)	0.42745
BAP1	0.9	60	0.324711	0.319338	0.920788	0.9208 (0.721, 1.11)	0.40164	0.8384	0.8384 (0.4705, 1.237)	0.395471
BARD1	0.833333	42	0.274107	0.229208	0.857111	0.8571 (0.6438, 1.078)	0.195329	0.719613	0.7196 (0.4036, 1.152)	0.178095
BLM	0.840909	88	0.550919	0.619183	0.928891	0.9289 (0.7909, 1.068)	0.30598	0.832563	0.8326 (0.6265, 1.113)	0.21189
BMPR1A	0.815789	38	0.173011	0.089347	0.86678	0.8668 (0.5985, 1.184)	0.376972	0.583932	0.5839 (0.2198, 1.239)	0.170099
BRCA1	0.814516	124	0.284482	0.306108	1.02372	1.024 (0.9398, 1.118)	0.578677	1.1016	1.102 (0.9047, 1.381)	0.333507
BRCA2	0.811765	170	0.436996	0.533862	0.998357	0.9984 (0.9236, 1.074)	0.964708	1.00122	1.001 (0.8249, 1.202)	0.989589
BRIP1	0.84375	64	0.0753237	0.0805479	0.744397	0.7444 (0.4852, 0.9742)	0.0257336	0.497941	0.4979 (0.187, 0.9255)	0.0211805
CASP8	0.71875	32	0.725971	0.893007	0.996487	0.9965 (0.6611, 1.477)	0.985808	0.993368	0.9934 (0.4406, 2.251)	0.986758
CBFB	0.875	8	0.159663	0.139647	2.35085	2.351 (0.7859, 9.428)	0.131678	12.5437	12.54 (0.555, 691.2)	0.116495
CCND1	0.894737	19	0.979087	0.871143	0.814249	0.8142 (0.4083, 1.525)	0.526456	0.479119	0.4791 (0.07744, 1.828)	0.29996
CDH1	0.84	50	0.61999	0.686325	0.947367	0.9474 (0.739, 1.179)	0.631602	0.892591	0.8926 (0.47, 1.564)	0.698037
CDK4	0.904762	21	0.803229	0.718635	0.826478	0.8265 (0.488, 1.27)	0.395378	0.557377	0.5574 (0.1262, 1.573)	0.290924
CDK6	1	22	0.582116	0.626467	0.956481	0.9565 (0.6621, 1.32)	0.783803	0.877381	0.8774 (0.2975, 2.259)	0.783803
CDKN2A	0.818182	11	0.297914	0.903356	1.11737	1.117 (0.5402, 2.25)	0.751015	0.806428	0.8064 (0.1315, 3.967)	0.792887
CHEK2	0.766667	30	0.226866	0.252283	0.878169	0.8782 (0.6342, 1.124)	0.32981	0.703885	0.7039 (0.3717, 1.185)	0.198012
CSMD1	0.831111	225	0.710231	0.871203	0.986735	0.9867 (0.9273, 1.04)	0.622971	0.980439	0.9804 (0.854, 1.111)	0.757351
CTD-2135D7.2	1	1	0.20122	0.20122	12068.9	1.207e+04 (2.988e-71, NA)	0.161418	1000060000000	1e+12 (4.559e-208, NA)	0.161418
CTNNB1	0.948718	39	0.562597	0.568982	0.931855	0.9319 (0.6845, 1.13)	0.513789	0.794731	0.7947 (0.3217, 1.332)	0.439354
DIRAS3	0.857143	14	0.83303	0.641895	0.729386	0.7294 (0.253, 1.165)	0.241507	0.382298	0.3823 (0.01777, 1.231)	0.200065
EGFR	0.86747	83	0.608565	0.285171	0.994924	0.9949 (0.8753, 1.118)	0.931362	1.04964	1.05 (0.7685, 1.436)	0.753518
EP300	0.775148	169	0.302018	0.0559988	0.963269	0.9633 (0.8916, 1.022)	0.230101	0.933205	0.9332 (0.821, 1.031)	0.184555
EPCAM	0.809524	21	0.623455	0.736305	0.86996	0.87 (0.6061, 1.247)	0.438462	0.769195	0.7692 (0.3591, 1.639)	0.484325
ERBB2	0.887755	98	0.737248	0.652205	0.95843	0.9584 (0.8204, 1.096)	0.539841	0.900743	0.9007 (0.6128, 1.27)	0.554522
ERBB3	0.9	90	0.604021	0.685096	1.02223	1.022 (0.8901, 1.176)	0.749737	1.04809	1.048 (0.743, 1.489)	0.78287
ERCC4	0.884615	52	0.657284	0.818971	0.934352	0.9344 (0.7108, 1.152)	0.543896	0.714451	0.7145 (0.3341, 1.238)	0.249187
ESR1	0.789474	38	0.618983	0.706611	0.933853	0.9339 (0.647, 1.266)	0.669629	0.969403	0.9694 (0.567, 1.598)	0.90343
EXOC2	0.788462	52	0.270415	0.185423	0.888137	0.8881 (0.6816, 1.103)	0.295182	0.74233	0.7423 (0.4363, 1.135)	0.178624
EXT2	0.87234	47	0.564461	0.589107	0.857537	0.8575 (0.6175, 1.078)	0.209231	0.722952	0.723 (0.3619, 1.233)	0.248007
FAM175A	0.863636	22	0.221673	0.237133	0.641613	0.6416 (0.2812, 1.034)	0.0746454	0.28639	0.2864 (0.02543, 1.066)	0.0676386
FANCC	0.837838	37	0.696572	0.559379	0.92729	0.9273 (0.706, 1.17)	0.529299	0.864229	0.8642 (0.5319, 1.277)	0.468889
FBXO32	0.785714	14	0.848009	1	1.04498	1.045 (0.7296, 1.549)	0.814634	1.14411	1.144 (0.5336, 2.538)	0.730362
FGFR1	0.863636	44	0.381905	0.480235	0.957758	0.9578 (0.7319, 1.189)	0.695794	1.04972	1.05 (0.6303, 1.707)	0.839451
FGFR2	0.944444	54	0.393997	0.259002	1.03347	1.033 (0.8433, 1.256)	0.735336	1.12473	1.125 (0.6458, 1.933)	0.664297
GATA3	0.823529	34	0.213696	0.0722425	0.787189	0.7872 (0.5012, 1.054)	0.12014	0.452753	0.4528 (0.1433, 0.9947)	0.0482479
GEN1	0.880952	42	0.71271	0.668432	0.944103	0.9441 (0.7091, 1.188)	0.639654	0.736788	0.7368 (0.3257, 1.411)	0.376108
HERC1	0.846416	293	0.575446	0.634507	0.990212	0.9902 (0.9475, 1.027)	0.608663	0.991291	0.9913 (0.8995, 1.08)	0.84162
HOXB13	0.809524	21	0.702946	0.844055	0.850957	0.851 (0.5269, 1.235)	0.407931	0.766116	0.7661 (0.2917, 1.827)	0.549615
IRAK4	0.809524	21	0.833156	0.44656	1.07555	1.076 (0.6928, 1.665)	0.734138	1.25406	1.254 (0.4545, 3.521)	0.6469
ITCH	0.827586	58	0.566083	0.559928	0.991785	0.9918 (0.8308, 1.164)	0.917133	1.02811	1.028 (0.663, 1.582)	0.89376
KMT2C	0.834437	302	0.597498	0.126757	0.992855	0.9929 (0.9518, 1.03)	0.705466	0.976438	0.9764 (0.8894, 1.06)	0.57495
KRAS	0.875	8	0.714459	0.751413	1.12628	1.126 (0.6187, 2.046)	0.672043	1.18928	1.189 (0.3409, 4.028)	0.766888
MAP2K4	0.857143	28	0.616779	0.684315	1.15231	1.152 (0.8427, 1.63)	0.363529	1.39526	1.395 (0.6408, 3.148)	0.392906
MAP3K1	0.71875	64	0.439421	0.123911	0.905346	0.9053 (0.7287, 1.063)	0.241198	0.784746	0.7847 (0.5382, 1.034)	0.0909251
MDM2	0.695652	23	0.493807	0.703679	0.801851	0.8019 (0.4916, 1.185)	0.276714	0.786772	0.7868 (0.3734, 1.444)	0.442572
MED12	0.782123	179	0.344423	0.14421	0.929816	0.9298 (0.8267, 1.012)	0.0968439	0.822168	0.8222 (0.6205, 0.997)	0.0461265
MEN1	0.857143	35	0.719746	0.587486	0.961504	0.9615 (0.7017, 1.288)	0.79371	1.14981	1.15 (0.6417, 2.046)	0.621979
MLH1	0.68	50	0.486914	0.179475	0.913903	0.9139 (0.7001, 1.149)	0.450967	0.739222	0.7392 (0.4142, 1.11)	0.156535
MRE11A	0.857143	42	0.433349	0.197146	1.09382	1.094 (0.8464, 1.432)	0.489705	1.50089	1.501 (0.8521, 2.928)	0.162147
MSH2	0.891304	46	0.121849	0.103834	0.706826	0.7068 (0.4288, 0.985)	0.0373275	0.371209	0.3712 (0.09748, 0.9337)	0.029475
MSH6	0.746835	79	0.472288	0.14933	0.929378	0.9294 (0.7901, 1.025)	0.161511	0.827379	0.8274 (0.5983, 1.016)	0.074444
MUC16	0.860058	1029	0.435357	0.437303	0.99055	0.9905 (0.972, 1.004)	0.184962	0.973374	0.9734 (0.9257, 1.009)	0.148444
MUTYH	0.826087	46	0.348675	0.378358	0.868144	0.8681 (0.6198, 1.149)	0.335201	0.951117	0.9511 (0.4845, 1.802)	0.877313
NBN	0.853659	41	0.109254	0.228556	0.83283	0.8328 (0.6064, 1.043)	0.121863	0.740404	0.7404 (0.3823, 1.227)	0.25938
NCOR1	0.82069	145	0.536806	0.684558	0.988116	0.9881 (0.9157, 1.052)	0.709171	0.983731	0.9837 (0.8496, 1.116)	0.797872
NEK2	0.875	16	0.694307	0.856821	0.790939	0.7909 (0.4578, 1.145)	0.24333	0.740522	0.7405 (0.3302, 1.362)	0.358311
NF1	0.856287	167	0.447141	0.268267	0.96659	0.9666 (0.8906, 1.031)	0.316571	0.945648	0.9456 (0.7896, 1.105)	0.489821
PALB2	0.860759	79	0.265493	1	0.990531	0.9905 (0.853, 1.138)	0.892104	0.958512	0.9585 (0.6792, 1.316)	0.793804
PALLD	0.898551	69	0.693795	0.687225	0.95694	0.9569 (0.8062, 1.1)	0.541078	0.995884	0.9959 (0.6999, 1.383)	0.979782
PBRM1	0.878378	74	0.167645	0.0507928	0.839181	0.8392 (0.6342, 1.004)	0.0570521	0.554097	0.5541 (0.2533, 0.9344)	0.0217095
PCGF2	0.8	10	0.287387	0.370452	0.846193	0.8462 (0.3472, 1.708)	0.643183	0.558676	0.5587 (0.04538, 3.127)	0.519475
PIK3CA	0.873016	63	0.597489	0.493343	0.959778	0.9598 (0.7975, 1.128)	0.625079	0.913217	0.9132 (0.6184, 1.289)	0.611436
PIK3R1	0.878049	41	0.570591	0.48024	0.909796	0.9098 (0.6578, 1.229)	0.539475	0.637471	0.6375 (0.272, 1.305)	0.22597
PMS1	0.790698	43	0.0722219	0.0644557	0.818739	0.8187 (0.6461, 0.9959)	0.0451279	0.654327	0.6543 (0.3938, 0.9909)	0.044851
PMS2	0.787234	47	0.619595	0.733892	0.965876	0.9659 (0.7723, 1.175)	0.733675	0.910779	0.9108 (0.5505, 1.401)	0.676245
PPM1L	0.772727	22	0.849965	0.846439	1.01478	1.015 (0.7142, 1.434)	0.932537	0.980631	0.9806 (0.4051, 2.182)	0.962155
PTEN	0.894737	19	0.20835	0.149088	0.72919	0.7292 (0.4125, 1.183)	0.207029	0.705719	0.7057 (0.182, 2.321)	0.571158
PTGFR	0.826087	23	0.211526	0.70739	0.902442	0.9024 (0.6928, 1.122)	0.366987	0.898492	0.8985 (0.5322, 1.435)	0.657354
RAD50	0.84058	69	0.484025	0.153801	0.926084	0.9261 (0.8056, 1.036)	0.186548	0.896043	0.896 (0.7315, 1.061)	0.209697
RAD51	0.724138	29	0.697134	0.546027	1.03898	1.039 (0.8458, 1.282)	0.71413	1.20857	1.209 (0.833, 1.797)	0.321404
RAD51C	0.944444	18	0.323426	0.295867	0.834312	0.8343 (0.545, 1.13)	0.254865	0.589401	0.5894 (0.169, 1.412)	0.248799
RAD51D	1	7	0.344161	0.344161	0.403739	0.4037 (0.0681, 1.468)	0.180221	0.0694937	0.06949 (0.0003711, 3.089)	0.180221
RAD51L3-RFFL	0.8	10	0.27728	0.286194	1.25393	1.254 (0.6087, 2.81)	0.528777	1.39774	1.398 (0.2646, 8.736)	0.676545
RB1	0.888889	63	0.686133	0.683458	0.993368	0.9934 (0.848, 1.148)	0.927572	0.942042	0.942 (0.5918, 1.416)	0.776251
RET	0.831325	83	0.672154	0.77506	0.953793	0.9538 (0.8, 1.109)	0.545396	0.944909	0.9449 (0.6512, 1.317)	0.739385
2020-09-09	0.883333	60	0.189728	0.206905	1.17321	1.173 (0.9604, 1.471)	0.119198	1.55139	1.551 (0.9369, 2.881)	0.0894999
SMAD4	0.833333	36	0.867549	0.629827	1.03332	1.033 (0.8352, 1.273)	0.743923	1.12741	1.127 (0.643, 1.96)	0.656289
SMARCA4	0.855932	118	0.458268	0.354492	0.946558	0.9466 (0.8335, 1.046)	0.294067	0.86686	0.8669 (0.6347, 1.106)	0.262564
STK11	0.956522	23	0.47796	0.621083	0.998049	0.998 (0.6939, 1.393)	0.990636	0.95231	0.9523 (0.3387, 2.353)	0.915732
SYNE1	0.858527	516	0.505036	0.605784	0.983518	0.9835 (0.9475, 1.011)	0.24916	0.963273	0.9633 (0.8832, 1.031)	0.294243
TGFB1	0.757576	33	0.850935	0.713293	1.06943	1.069 (0.6848, 1.621)	0.752655	1.04448	1.044 (0.3792, 2.398)	0.92302
TP53	0.735294	34	0.717156	1	0.90282	0.9028 (0.7066, 1.105)	0.329574	0.936256	0.9363 (0.6186, 1.418)	0.747479
TRAF5	0.866667	30	0.630712	0.747357	1.06805	1.068 (0.7461, 1.527)	0.709992	1.19677	1.197 (0.5993, 2.538)	0.604485
VHL	0.642857	14	0.838479	0.910027	0.84631	0.8463 (0.5551, 1.153)	0.311412	0.827616	0.8276 (0.4664, 1.228)	0.372653
WEE1	0.921053	38	0.79751	0.841429	0.984836	0.9848 (0.7775, 1.213)	0.885044	1.0794	1.079 (0.6589, 1.867)	0.760581
XRCC2	0.7	20	0.50048	0.51427	0.744264	0.7443 (0.2265, 1.101)	0.187934	0.516929	0.5169 (0.02155, 1.246)	0.19402
XRCC3	0.923077	26	0.376347	0.17493	1.09083	1.091 (0.8495, 1.434)	0.489827	1.3394	1.339 (0.774, 2.76)	0.298608
ZBED4	0.84	75	0.405924	0.0411541	0.983393	0.9834 (0.8506, 1.119)	0.798827	0.982228	0.9822 (0.7132, 1.317)	0.903707
Overall			0.604695	0.317607	0.999159	0.9992 (0.9968, 1.001)	0.386387	0.99771	0.9977 (0.9919, 1.002)	0.340623
