# Supplementary material for: Somatic mutations in benign breast disease tissues and association with breast cancer risk
Source: BMC Med Genomics. 2021 Jul 14;14:185. doi: 10.1186/s12920-021-01032-8 (PMC8278587; doi:10.1186/s12920-021-01032-8)
Supplement: Supplementary file 9 — Additional file 9. Table S5: Gene-level results for ER- vs. Control comparisons for all 12 combinations of QC filters and analysis methods. [file 12920_2021_1032_MOESM9_ESM.xlsx]

## Sheet: liberal
gene	% Unique Variants that are C->T	N Unique Variants	SKAT-O p	SKAT-O p, weighted	Logistic Regression OR	Logistic Regression CI	Logistic Regression p	Logistic Regression OR, weighted	Logistic Regression CI, weighted	Logistic Regression p, weighted
ACVR1B	0.903846	104	0.23237	0.0958033	0.904317	0.9043 (0.7172, 1.102)	0.327213	0.759366	0.7594 (0.3646, 1.449)	0.410611
AKT1	0.9	100	0.240412	0.247237	0.848761	0.8488 (0.6374, 1.074)	0.181971	0.673057	0.6731 (0.2977, 1.367)	0.282555
APC	0.834275	531	0.170192	0.311146	0.963237	0.9632 (0.9047, 1.006)	0.100656	0.919728	0.9197 (0.7988, 1.029)	0.152572
AR	0.838323	167	0.43522	0.213259	0.932567	0.9326 (0.8026, 1.047)	0.254391	0.840347	0.8403 (0.6145, 1.096)	0.206537
ATM	0.874704	423	0.0519747	0.0902244	0.946097	0.9461 (0.8677, 0.9992)	0.0460649	0.862246	0.8622 (0.696, 0.999)	0.0483407
ATR	0.877005	374	0.191351	0.27741	0.942896	0.9429 (0.8597, 1.007)	0.0843731	0.867242	0.8672 (0.6873, 1.031)	0.113625
AXIN2	0.892308	195	0.07218	0.0719243	0.787432	0.7874 (0.6174, 0.9542)	0.010554	0.543833	0.5438 (0.2801, 0.9175)	0.018755
BAP1	0.830189	159	0.158601	0.160474	0.895234	0.8952 (0.742, 1.026)	0.118617	0.821488	0.8215 (0.5219, 1.14)	0.256186
BARD1	0.858268	127	0.077338	0.0994461	0.860501	0.8605 (0.6963, 1.017)	0.0814106	0.834023	0.834 (0.567, 1.157)	0.286866
BLM	0.849802	253	0.0819347	0.105849	0.910014	0.91 (0.803, 1.007)	0.0685019	0.79711	0.7971 (0.5791, 1.048)	0.1065
BMPR1A	0.836538	104	0.13531	0.263043	0.789778	0.7898 (0.5747, 0.9988)	0.0487555	0.563079	0.5631 (0.2575, 1.024)	0.0606829
BRCA1	0.865497	342	0.262164	0.267021	0.968857	0.9689 (0.8926, 1.031)	0.332154	0.913345	0.9133 (0.711, 1.11)	0.375752
BRCA2	0.876797	487	0.113161	0.0945715	0.938531	0.9385 (0.8529, 0.9967)	0.0358766	0.856445	0.8564 (0.6796, 1.004)	0.0570281
BRIP1	0.885572	201	0.0227605	0.0750341	0.892535	0.8925 (0.7584, 0.9964)	0.041952	0.75031	0.7503 (0.5027, 1.003)	0.0530996
CASP8	0.835443	79	0.449023	0.460538	0.945501	0.9455 (0.7125, 1.239)	0.684579	0.869863	0.8699 (0.4311, 1.699)	0.679957
CBFB	0.818182	22	0.248278	0.187838	0.322228	0.3222 (0.06483, 1.1)	0.07636	0.0345688	0.03457 (0.0003665, 1.085)	0.0568134
CCND1	0.862745	51	0.280211	0.0616577	0.980682	0.9807 (0.6051, 1.564)	0.934033	1.1532	1.153 (0.3631, 3.784)	0.804044
CDH1	0.922581	155	0.17695	0.109324	0.871885	0.8719 (0.6925, 1.019)	0.0935003	0.646958	0.647 (0.3231, 1.051)	0.0846664
CDK4	0.901961	51	0.134317	0.183235	0.570363	0.5704 (0.2292, 0.9453)	0.0220145	0.185641	0.1856 (0.01023, 0.8689)	0.0252713
CDK6	0.92	50	0.210995	0.16995	0.745092	0.7451 (0.4385, 1.039)	0.0918458	0.388604	0.3886 (0.06565, 1.156)	0.0999007
CDKN2A	0.878049	41	0.119618	0.114537	0.921077	0.9211 (0.6741, 1.191)	0.524193	0.778163	0.7782 (0.314, 1.613)	0.497138
CHEK2	0.853933	89	0.0481218	0.219296	0.837305	0.8373 (0.637, 1.02)	0.0829796	0.629274	0.6293 (0.3168, 1.033)	0.069394
CSMD1	0.891104	652	0.106601	0.129474	0.967718	0.9677 (0.9209, 1.003)	0.0792646	0.909611	0.9096 (0.79, 1.011)	0.0844607
CTD-2135D7.2	1	1	0.733236	0.733236	2.20729e-09	2.207e-09 (NA, 2.472e+155)	0.24578	8.22488e-31	8.225e-31 (NA, Inf)	0.24578
CTNNB1	0.92029	138	0.270556	0.35218	0.895537	0.8955 (0.7295, 1.038)	0.153803	0.749474	0.7495 (0.4096, 1.165)	0.215809
DIRAS3	0.9	30	0.252017	0.228917	0.611837	0.6118 (0.2391, 1.006)	0.0546956	0.141515	0.1415 (0.006195, 0.9037)	0.0342999
EGFR	0.886555	238	0.0588247	0.0227142	0.853577	0.8536 (0.6849, 0.988)	0.0272755	0.520299	0.5203 (0.254, 0.8813)	0.00755408
EP300	0.846809	470	0.0793932	0.155527	0.974208	0.9742 (0.9271, 1.014)	0.213444	0.970756	0.9708 (0.8888, 1.049)	0.462854
EPCAM	0.918033	61	0.276595	0.205275	0.91775	0.9177 (0.6984, 1.148)	0.46738	0.777284	0.7773 (0.3543, 1.496)	0.461431
ERBB2	0.884058	276	0.157144	0.106522	0.945145	0.9451 (0.8463, 1.03)	0.215079	0.823092	0.8231 (0.5824, 1.084)	0.177093
ERBB3	0.920502	239	0.0991259	0.128216	0.912332	0.9123 (0.7851, 1.01)	0.0829939	0.778206	0.7782 (0.4997, 1.054)	0.116136
ERCC4	0.914894	141	0.273166	0.200065	0.890936	0.8909 (0.7144, 1.03)	0.129855	0.654775	0.6548 (0.3735, 1.006)	0.0538385
ESR1	0.854369	103	0.148375	0.153921	0.910603	0.9106 (0.7222, 1.109)	0.360236	0.977921	0.9779 (0.6176, 1.514)	0.920295
EXOC2	0.843972	141	0.071743	0.051155	0.824497	0.8245 (0.6469, 0.9893)	0.0365045	0.620942	0.6209 (0.3601, 0.9474)	0.0252262
EXT2	0.909774	133	0.0341845	0.0414714	0.783683	0.7837 (0.5792, 0.9602)	0.0131186	0.461421	0.4614 (0.1733, 0.8767)	0.0128597
FAM175A	0.95	80	0.0449965	0.039581	0.720347	0.7203 (0.471, 0.9772)	0.0323627	0.323052	0.3231 (0.07524, 0.9091)	0.0287163
FANCC	0.923913	92	0.0850691	0.0918418	0.871149	0.8711 (0.6749, 1.041)	0.145869	0.6149	0.6149 (0.2713, 1.055)	0.0863561
FBXO32	0.763158	38	0.118821	0.0768758	0.941478	0.9415 (0.5826, 1.485)	0.795716	0.581259	0.5813 (0.1404, 2.028)	0.400238
FGFR1	0.848921	139	0.0514342	0.0585263	0.778294	0.7783 (0.5692, 0.9757)	0.0254012	0.504609	0.5046 (0.2139, 0.9589)	0.0344115
FGFR2	0.900585	171	0.338316	0.0960703	0.943026	0.943 (0.8156, 1.063)	0.347792	0.88252	0.8825 (0.5666, 1.308)	0.53726
GATA3	0.86747	83	0.0811047	0.460049	0.871651	0.8717 (0.6579, 1.062)	0.188367	0.620141	0.6201 (0.2835, 1.119)	0.118663
GEN1	0.898148	108	0.055763	0.0343824	0.819808	0.8198 (0.6101, 0.9867)	0.0330076	0.48209	0.4821 (0.1898, 0.9046)	0.0187502
HERC1	0.880546	879	0.108755	0.232769	0.97992	0.9799 (0.9438, 1.006)	0.14613	0.963975	0.964 (0.8816, 1.036)	0.330073
HOXB13	0.826923	52	0.102382	0.0466379	0.767349	0.7673 (0.5066, 1.068)	0.124713	0.41221	0.4122 (0.133, 1.052)	0.0647238
IRAK4	0.80303	66	0.392368	0.515047	0.767581	0.7676 (0.4584, 1.149)	0.213644	0.57352	0.5735 (0.1591, 1.632)	0.311406
ITCH	0.835821	134	0.11873	0.30085	0.8938	0.8938 (0.705, 1.055)	0.21401	0.937	0.937 (0.587, 1.387)	0.750995
KMT2C	0.887115	877	0.109401	0.117536	0.96726	0.9673 (0.9174, 0.9992)	0.0432223	0.897794	0.8978 (0.7704, 0.9933)	0.0337856
KRAS	0.925926	27	0.696563	0.726078	1.00975	1.01 (0.5295, 1.886)	0.975191	1.40637	1.406 (0.343, 6.285)	0.625268
MAP2K4	0.963636	55	0.291458	0.353785	0.765599	0.7656 (0.4957, 1.089)	0.146614	0.453222	0.4532 (0.1166, 1.268)	0.140901
MAP3K1	0.823529	221	0.0857749	0.101852	0.958066	0.9581 (0.8609, 1.042)	0.332711	0.874615	0.8746 (0.6877, 1.059)	0.18007
MDM2	0.830986	71	0.413004	0.312955	0.850176	0.8502 (0.6298, 1.105)	0.229495	0.599824	0.5998 (0.2651, 1.152)	0.128673
MED12	0.850549	455	0.0385384	0.0245581	0.910932	0.9109 (0.8244, 0.9802)	0.00846413	0.797647	0.7976 (0.6291, 0.958)	0.012235
MEN1	0.911765	102	0.141943	0.0359138	0.937561	0.9376 (0.7671, 1.098)	0.440602	0.687252	0.6873 (0.3555, 1.144)	0.157854
MLH1	0.805085	118	0.0491622	0.0815255	0.807102	0.8071 (0.6153, 0.9711)	0.0189848	0.675887	0.6759 (0.4158, 0.9619)	0.0271113
MRE11A	0.970297	101	0.190997	0.175494	0.898777	0.8988 (0.7177, 1.066)	0.234169	0.711606	0.7116 (0.3341, 1.273)	0.265099
MSH2	0.9	140	0.124904	0.07676	0.803	0.803 (0.6116, 0.9752)	0.021573	0.44309	0.4431 (0.1792, 0.8852)	0.0130827
MSH6	0.843478	230	0.53226	0.680806	0.968737	0.9687 (0.8808, 1.037)	0.388699	0.91378	0.9138 (0.7286, 1.081)	0.314866
MUC16	0.88698	2619	0.0947543	0.0688685	0.989304	0.9893 (0.9748, 0.9994)	0.0353744	0.964214	0.9642 (0.9187, 0.9957)	0.0223331
MUTYH	0.864662	133	0.337738	0.286409	0.85048	0.8505 (0.6597, 1.033)	0.107946	0.62164	0.6216 (0.297, 1.14)	0.129571
NBN	0.859649	114	0.129079	0.108111	0.863544	0.8635 (0.6888, 1.009)	0.0677965	0.708179	0.7082 (0.3963, 1.09)	0.123375
NCOR1	0.877698	417	0.185868	0.457299	0.989737	0.9897 (0.9389, 1.033)	0.648563	0.996151	0.9962 (0.8842, 1.11)	0.944494
NEK2	0.898305	59	0.119222	0.110897	0.711423	0.7114 (0.4382, 1.006)	0.055088	0.489268	0.4893 (0.1784, 1.037)	0.064151
NF1	0.871901	484	0.123972	0.0729092	0.963268	0.9633 (0.9007, 1.008)	0.116022	0.891979	0.892 (0.7357, 1.026)	0.116372
PALB2	0.854626	227	0.170641	0.456774	0.921176	0.9212 (0.7924, 1.019)	0.126137	0.89003	0.89 (0.6673, 1.114)	0.327051
PALLD	0.878788	198	0.124954	0.0504667	0.851495	0.8515 (0.692, 0.9827)	0.0236567	0.582397	0.5824 (0.298, 0.9147)	0.0142656
PBRM1	0.895582	249	0.295646	0.388535	0.959187	0.9592 (0.8643, 1.04)	0.324966	0.89347	0.8935 (0.6556, 1.144)	0.382621
PCGF2	0.894737	38	0.193283	0.197867	0.586611	0.5866 (0.2358, 1.079)	0.0944768	0.144225	0.1442 (0.006248, 1.14)	0.0712082
PIK3CA	0.854651	172	0.03133	0.178971	0.864374	0.8644 (0.7152, 0.9866)	0.0277165	0.741099	0.7411 (0.4832, 1.016)	0.0642077
PIK3R1	0.848	125	0.0685377	0.0897753	0.743092	0.7431 (0.5324, 0.954)	0.0167954	0.454999	0.455 (0.1846, 0.8873)	0.0181474
PMS1	0.855072	138	0.0978707	0.224752	0.856431	0.8564 (0.7144, 0.987)	0.0310191	0.664017	0.664 (0.4164, 0.966)	0.0312446
PMS2	0.828571	105	0.17753	0.412859	0.835911	0.8359 (0.6007, 1.025)	0.0935328	0.648539	0.6485 (0.2779, 1.111)	0.129521
PPM1L	0.803279	61	0.263226	0.355971	0.927662	0.9277 (0.7083, 1.164)	0.525543	0.869891	0.8699 (0.4267, 1.625)	0.666881
PTEN	0.867925	53	0.185171	0.381239	0.535559	0.5356 (0.2646, 0.9141)	0.0191112	0.321485	0.3215 (0.06001, 1.314)	0.118494
PTGFR	0.924528	53	0.058323	0.0943336	0.72539	0.7254 (0.4866, 0.9506)	0.0162283	0.387456	0.3875 (0.125, 0.8531)	0.0152549
RAD50	0.858025	162	0.179957	0.332989	0.940965	0.941 (0.8448, 1.028)	0.18984	0.955488	0.9555 (0.8069, 1.11)	0.557052
RAD51	0.794872	78	0.0329439	0.426385	0.883955	0.884 (0.7215, 1.048)	0.161767	0.766793	0.7668 (0.4803, 1.161)	0.214683
RAD51C	0.916667	60	0.0167581	0.020523	0.860547	0.8605 (0.6312, 1.079)	0.20833	0.684663	0.6847 (0.2739, 1.372)	0.301776
RAD51D	0.948718	39	0.202032	0.268205	1.08551	1.086 (0.6791, 1.704)	0.716448	1.32789	1.328 (0.3188, 5.353)	0.679208
RAD51L3-RFFL	0.851852	27	0.632379	0.499026	1.0129	1.013 (0.6112, 1.668)	0.958512	0.784911	0.7849 (0.1518, 3.589)	0.751883
RB1	0.890244	164	0.090759	0.0746582	0.850088	0.8501 (0.6801, 0.9965)	0.0443272	0.553683	0.5537 (0.2632, 0.943)	0.02631
RET	0.880851	235	0.197163	0.51114	0.965675	0.9657 (0.8606, 1.06)	0.477115	0.944756	0.9448 (0.705, 1.221)	0.670434
2020-09-09	0.884615	130	0.237417	0.276181	0.875686	0.8757 (0.6901, 1.06)	0.181865	0.599558	0.5996 (0.2737, 1.143)	0.125142
SMAD4	0.881818	110	0.0935017	0.0366394	0.766845	0.7668 (0.4894, 0.9774)	0.0275314	0.384824	0.3848 (0.09275, 0.8688)	0.0146054
SMARCA4	0.855932	354	0.145227	0.0559136	0.921088	0.9211 (0.8185, 0.9987)	0.0457374	0.739222	0.7392 (0.5096, 0.9613)	0.0198908
STK11	0.924242	66	0.135724	0.104658	0.626442	0.6264 (0.3271, 1)	0.0499385	0.291969	0.292 (0.04132, 1.066)	0.0668451
SYNE1	0.880871	1469	0.129626	0.139441	0.982372	0.9824 (0.9567, 1)	0.0535132	0.948462	0.9485 (0.8774, 1.002)	0.0585999
TGFB1	0.818182	77	0.00876502	0.0244744	0.584195	0.5842 (0.3465, 0.8662)	0.00364443	0.243124	0.2431 (0.05381, 0.7249)	0.00516349
TOE1	1	1	0.668562	0.668562	3.35598e-12	3.356e-12 (NA, 1.079e+215)	0.35258	1.32094e-40	1.321e-40 (NA, Inf)	0.35258
TP53	0.853933	89	0.099558	0.59745	0.928984	0.929 (0.781, 1.074)	0.332982	0.873737	0.8737 (0.5665, 1.296)	0.507137
TRAF5	0.876404	89	0.194848	0.423888	0.731785	0.7318 (0.4819, 0.9938)	0.044938	0.538963	0.539 (0.1895, 1.201)	0.138741
VHL	0.847826	46	0.237547	0.794633	0.909984	0.91 (0.6754, 1.166)	0.473528	0.898975	0.899 (0.5186, 1.382)	0.64596
WEE1	0.958333	96	0.153965	0.208934	0.78873	0.7887 (0.5573, 0.9979)	0.0477606	0.499395	0.4994 (0.1705, 1.065)	0.0751022
XRCC2	0.886792	53	0.281208	0.295357	0.805111	0.8051 (0.5275, 1.055)	0.135046	0.557575	0.5576 (0.1761, 1.166)	0.139319
XRCC3	0.877193	57	0.421319	0.301507	0.885751	0.8858 (0.5945, 1.166)	0.421474	0.980519	0.9805 (0.4774, 1.85)	0.95029
ZBED4	0.884615	208	0.23017	0.423099	0.927496	0.9275 (0.7998, 1.03)	0.175902	0.857049	0.857 (0.6043, 1.127)	0.287197

## Sheet: classical
gene	% Unique Variants that are C->T	N Unique Variants	SKAT-O p	SKAT-O p, weighted	Logistic Regression OR	Logistic Regression CI	Logistic Regression p	Logistic Regression OR, weighted	Logistic Regression CI, weighted	Logistic Regression p, weighted
ACVR1B	0.736842	38	0.501866	0.335703	0.892665	0.8927 (0.6355, 1.202)	0.461397	0.774407	0.7744 (0.2753, 2.001)	0.600652
AKT1	0.761905	42	0.362531	0.316404	0.814107	0.8141 (0.5224, 1.135)	0.244399	0.664322	0.6643 (0.2174, 1.695)	0.405663
APC	0.63786	243	0.273855	0.549699	0.954254	0.9543 (0.8761, 1.016)	0.154631	0.918111	0.9181 (0.7797, 1.058)	0.245076
AR	0.526316	57	0.393172	0.190927	0.862379	0.8624 (0.6708, 1.059)	0.164573	0.788192	0.7882 (0.53, 1.112)	0.180089
ATM	0.737624	202	0.0933376	0.205963	0.936726	0.9367 (0.8366, 1.007)	0.0810077	0.851592	0.8516 (0.6638, 1.018)	0.081152
ATR	0.687075	147	0.100136	0.286891	0.910213	0.9102 (0.7882, 1.01)	0.0815148	0.844368	0.8444 (0.6255, 1.056)	0.149587
AXIN2	0.7375	80	0.0609755	0.124756	0.662751	0.6628 (0.4296, 0.932)	0.0113139	0.499003	0.499 (0.1914, 0.9769)	0.0406083
BAP1	0.619718	71	0.440046	0.547389	0.903267	0.9033 (0.7162, 1.072)	0.261427	0.871987	0.872 (0.5412, 1.251)	0.470821
BARD1	0.735294	68	0.125388	0.152064	0.85771	0.8577 (0.6739, 1.052)	0.146764	0.864075	0.8641 (0.5681, 1.251)	0.446839
BLM	0.657658	111	0.209626	0.29112	0.901007	0.901 (0.763, 1.042)	0.163985	0.826014	0.826 (0.5648, 1.152)	0.266403
BMPR1A	0.653061	49	0.157364	0.473336	0.716077	0.7161 (0.4501, 1.007)	0.055993	0.551292	0.5513 (0.2287, 1.106)	0.0975427
BRCA1	0.767677	198	0.272192	0.371087	0.968507	0.9685 (0.873, 1.05)	0.452107	0.918336	0.9183 (0.6785, 1.176)	0.50756
BRCA2	0.770992	262	0.128881	0.085537	0.911845	0.9118 (0.7932, 0.9943)	0.0335844	0.829191	0.8292 (0.6298, 1.014)	0.0699247
BRIP1	0.75	92	0.0271241	0.179662	0.883403	0.8834 (0.7219, 1.02)	0.0959761	0.748987	0.749 (0.4805, 1.062)	0.109505
CASP8	0.606061	33	0.474351	0.396496	0.932195	0.9322 (0.6575, 1.299)	0.677396	0.860286	0.8603 (0.393, 1.804)	0.686543
CBFB	0.333333	6	0.208412	0.248778	0.129511	0.1295 (0.00257, 1.37)	0.107512	0.0145781	0.01458 (5.725e-06, 1.914)	0.0986427
CCND1	0.65	20	0.145348	0.12408	0.917482	0.9175 (0.444, 1.84)	0.808052	1.16794	1.168 (0.2944, 4.881)	0.819493
CDH1	0.820896	67	0.187472	0.105522	0.841479	0.8415 (0.6223, 1.04)	0.120327	0.601408	0.6014 (0.2571, 1.113)	0.113038
CDK4	0.761905	21	0.0425807	0.149093	0.140127	0.1401 (0.01309, 0.603)	0.00120068	0.00976975	0.00977 (2.135e-05, 0.3888)	0.0035049
CDK6	0.8	20	0.473996	0.511426	0.753075	0.7531 (0.3579, 1.121)	0.200242	0.395748	0.3957 (0.03533, 1.465)	0.202778
CDKN2A	0.705882	17	0.420108	0.302506	0.99481	0.9948 (0.7135, 1.454)	0.973193	0.91133	0.9113 (0.3488, 2.386)	0.830454
CHEK2	0.734694	49	0.0733526	0.308812	0.860359	0.8604 (0.6347, 1.064)	0.182878	0.658181	0.6582 (0.3226, 1.11)	0.124712
CSMD1	0.707819	243	0.199772	0.213407	0.955855	0.9559 (0.8838, 1.011)	0.121868	0.889577	0.8896 (0.7339, 1.031)	0.128169
CTNNB1	0.75	44	0.418836	0.430434	0.890765	0.8908 (0.643, 1.077)	0.261448	0.780469	0.7805 (0.3575, 1.311)	0.371622
DIRAS3	0.785714	14	0.460357	0.327041	0.626196	0.6262 (0.194, 1.042)	0.0811307	0.155018	0.155 (0.003413, 1.002)	0.0525521
EGFR	0.72449	98	0.0825453	0.0202218	0.822823	0.8228 (0.5982, 0.9992)	0.0490329	0.443722	0.4437 (0.1624, 0.8725)	0.0112935
EP300	0.636364	198	0.164897	0.187766	0.982276	0.9823 (0.9262, 1.035)	0.508596	0.985377	0.9854 (0.8974, 1.074)	0.737357
EPCAM	0.827586	29	0.512577	0.477247	0.982091	0.9821 (0.713, 1.341)	0.908106	0.904082	0.9041 (0.3784, 2.067)	0.80743
ERBB2	0.719298	114	0.0990678	0.0511738	0.939093	0.9391 (0.7992, 1.07)	0.363442	0.794998	0.795 (0.4907, 1.183)	0.270475
ERBB3	0.768293	82	0.316001	0.344087	0.906292	0.9063 (0.7371, 1.053)	0.216559	0.788822	0.7888 (0.4479, 1.197)	0.286367
ERCC4	0.755102	49	0.0647636	0.0183492	0.771454	0.7715 (0.5076, 1.001)	0.0511831	0.544921	0.5449 (0.2623, 0.9494)	0.0308406
ESR1	0.634146	41	0.136862	0.139785	0.946067	0.9461 (0.713, 1.218)	0.666994	1.07532	1.075 (0.6579, 1.748)	0.765913
EXOC2	0.65625	64	0.219251	0.136638	0.827906	0.8279 (0.6219, 1.033)	0.0984539	0.638893	0.6389 (0.3574, 1.012)	0.0568583
EXT2	0.755102	49	0.048486	0.113564	0.767109	0.7671 (0.5227, 0.9831)	0.0337567	0.451723	0.4517 (0.1405, 0.9482)	0.0334132
FAM175A	0.862069	29	0.196801	0.168733	0.759966	0.76 (0.4256, 1.105)	0.173339	0.384787	0.3848 (0.05332, 1.3)	0.145744
FANCC	0.794118	34	0.0930638	0.164585	0.887157	0.8872 (0.6723, 1.101)	0.294841	0.63407	0.6341 (0.261, 1.145)	0.148782
FBXO32	0.55	20	0.542162	0.321511	1.15253	1.153 (0.6411, 2.074)	0.62837	0.746398	0.7464 (0.1532, 3.198)	0.693921
FGFR1	0.603774	53	0.118949	0.173992	0.765686	0.7657 (0.4827, 1.03)	0.0866255	0.525904	0.5259 (0.1755, 1.134)	0.112304
FGFR2	0.711864	59	0.106409	0.0587357	0.968269	0.9683 (0.7818, 1.174)	0.740388	1.03771	1.038 (0.5525, 1.939)	0.904683
GATA3	0.710526	38	0.0690038	0.377611	0.795679	0.7957 (0.5158, 1.052)	0.120454	0.491881	0.4919 (0.1803, 1.056)	0.0709497
GEN1	0.738095	42	0.222107	0.0790339	0.800549	0.8005 (0.5604, 1.02)	0.0751752	0.438128	0.4381 (0.1466, 0.962)	0.0381599
HERC1	0.689349	338	0.326192	0.239455	0.983518	0.9835 (0.9403, 1.019)	0.374736	0.982497	0.9825 (0.8876, 1.075)	0.705384
HOXB13	0.653846	26	0.567683	0.138765	0.823395	0.8234 (0.5118, 1.192)	0.324067	0.423426	0.4234 (0.1128, 1.265)	0.129409
IRAK4	0.518519	27	0.679213	0.80116	0.771971	0.772 (0.3853, 1.346)	0.376682	0.658282	0.6583 (0.1574, 2.303)	0.51756
ITCH	0.645161	62	0.256293	0.340725	0.923922	0.9239 (0.7165, 1.1)	0.408089	1.01483	1.015 (0.6344, 1.557)	0.945947
KMT2C	0.690625	320	0.109684	0.143087	0.949701	0.9497 (0.8708, 1)	0.0509217	0.865551	0.8656 (0.7025, 0.9959)	0.0425193
KRAS	0.777778	9	0.758515	0.509327	1.19066	1.191 (0.6197, 2.413)	0.589987	1.77838	1.778 (0.4357, 9.284)	0.418743
MAP2K4	0.904762	21	0.36635	0.292473	0.645458	0.6455 (0.3406, 1.089)	0.105216	0.303313	0.3033 (0.04006, 1.284)	0.114811
MAP3K1	0.576087	92	0.195698	0.228716	0.986742	0.9867 (0.8706, 1.103)	0.816407	0.898459	0.8985 (0.6942, 1.114)	0.3391
MDM2	0.6	30	0.613787	0.545262	0.837187	0.8372 (0.5539, 1.2)	0.335928	0.609633	0.6096 (0.2272, 1.266)	0.191422
MED12	0.649485	194	0.0445064	0.0369293	0.888022	0.888 (0.7739, 0.9819)	0.0165532	0.790267	0.7903 (0.5954, 0.9793)	0.0295064
MEN1	0.795455	44	0.416161	0.046398	1.00886	1.009 (0.7936, 1.256)	0.936381	0.759896	0.7599 (0.3631, 1.41)	0.393973
MLH1	0.676056	71	0.0586669	0.120732	0.792442	0.7924 (0.5963, 0.9765)	0.026688	0.678797	0.6788 (0.4133, 0.9824)	0.0389714
MRE11A	0.94	50	0.24658	0.24097	0.893151	0.8932 (0.6626, 1.145)	0.383108	0.715686	0.7157 (0.2637, 1.655)	0.444029
MSH2	0.818182	77	0.0316938	0.0334009	0.658747	0.6587 (0.4088, 0.9205)	0.00691769	0.276735	0.2767 (0.0732, 0.7565)	0.00524792
MSH6	0.697479	119	0.593043	0.837487	0.970679	0.9707 (0.8654, 1.056)	0.50825	0.913902	0.9139 (0.7109, 1.106)	0.374829
MUC16	0.730664	1099	0.0519983	0.026325	0.981011	0.981 (0.9555, 0.9978)	0.0222296	0.940708	0.9407 (0.8689, 0.9896)	0.0126539
MUTYH	0.73913	69	0.189405	0.332154	0.754036	0.754 (0.5148, 1.009)	0.0581707	0.502157	0.5022 (0.1922, 1.128)	0.0981417
NBN	0.746032	63	0.0802005	0.0564076	0.828214	0.8282 (0.6177, 1.018)	0.0764042	0.687179	0.6872 (0.3398, 1.164)	0.172437
NCOR1	0.68125	160	0.540478	0.526464	0.995158	0.9952 (0.9305, 1.055)	0.871996	1.01254	1.013 (0.8872, 1.149)	0.843416
NEK2	0.684211	19	0.0187983	0.0979286	0.640119	0.6401 (0.3434, 0.9905)	0.0439939	0.452647	0.4526 (0.1464, 1.038)	0.0631503
NF1	0.711628	215	0.0271323	0.0213747	0.946403	0.9464 (0.8608, 1.01)	0.104955	0.862135	0.8621 (0.6781, 1.035)	0.117799
PALB2	0.685714	105	0.0596434	0.583581	0.883577	0.8836 (0.7072, 1.029)	0.124052	0.893181	0.8932 (0.6414, 1.183)	0.441823
PALLD	0.703704	81	0.080897	0.0260502	0.742185	0.7422 (0.5249, 0.9538)	0.0145941	0.395415	0.3954 (0.1386, 0.8242)	0.00810592
PBRM1	0.711111	90	0.3638	0.432356	0.93236	0.9324 (0.7895, 1.056)	0.284393	0.852204	0.8522 (0.5512, 1.208)	0.380271
PCGF2	0.555556	9	0.257789	0.219796	0.440962	0.441 (0.07396, 1.194)	0.132164	0.0534468	0.05345 (0.0001443, 1.386)	0.0947999
PIK3CA	0.642857	70	0.0986398	0.622827	0.851315	0.8513 (0.6642, 1.019)	0.0828398	0.76362	0.7636 (0.4703, 1.122)	0.177337
PIK3R1	0.55814	43	0.0659921	0.169716	0.651756	0.6518 (0.3763, 0.9609)	0.0278762	0.43521	0.4352 (0.1306, 0.9925)	0.0476668
PMS1	0.666667	60	0.165631	0.324858	0.813791	0.8138 (0.6516, 0.9787)	0.0275332	0.620742	0.6207 (0.3661, 0.9668)	0.0341709
PMS2	0.714286	63	0.133307	0.325444	0.775197	0.7752 (0.4893, 1.012)	0.064891	0.592919	0.5929 (0.2097, 1.1)	0.111617
PPM1L	0.555556	27	0.746395	0.596576	0.995896	0.9959 (0.7253, 1.332)	0.977935	1.02496	1.025 (0.463, 2.149)	0.947426
PTEN	0.708333	24	0.162265	0.497559	0.304254	0.3043 (0.08528, 0.7695)	0.00640757	0.289057	0.2891 (0.03655, 1.489)	0.14497
PTGFR	0.833333	24	0.0750996	0.161633	0.679073	0.6791 (0.3945, 0.9542)	0.0211989	0.333797	0.3338 (0.08388, 0.8638)	0.0197449
RAD50	0.716049	81	0.223422	0.495123	0.942847	0.9428 (0.8355, 1.045)	0.275211	0.96635	0.9663 (0.8105, 1.133)	0.67636
RAD51	0.567568	37	0.267203	0.709371	0.90378	0.9038 (0.7241, 1.106)	0.330791	0.803707	0.8037 (0.4884, 1.277)	0.358344
RAD51C	0.827586	29	0.314461	0.320296	0.935945	0.9359 (0.6934, 1.197)	0.608253	0.875831	0.8758 (0.3595, 1.875)	0.736398
RAD51D	0.894737	19	0.366792	0.33207	1.07437	1.074 (0.5662, 1.948)	0.81029	1.31599	1.316 (0.2083, 7.648)	0.749353
RAD51L3-RFFL	0.714286	14	0.259587	0.261969	1.0122	1.012 (0.5576, 1.82)	0.966009	0.734455	0.7345 (0.1092, 3.973)	0.715944
RB1	0.763158	76	0.0943277	0.0578267	0.809293	0.8093 (0.5764, 1.006)	0.0582116	0.457657	0.4577 (0.1537, 0.9386)	0.029837
RET	0.730769	104	0.347184	0.554168	0.968956	0.969 (0.8278, 1.109)	0.653771	0.978605	0.9786 (0.6882, 1.353)	0.896319
2020-09-09	0.736842	57	0.361725	0.308505	0.81659	0.8166 (0.5795, 1.088)	0.172061	0.469916	0.4699 (0.1588, 1.178)	0.110098
SMAD4	0.666667	39	0.0172116	0.0105174	0.52526	0.5253 (0.1912, 0.9211)	0.014339	0.19822	0.1982 (0.02022, 0.7532)	0.00917162
SMARCA4	0.653061	147	0.0899258	0.0243081	0.872637	0.8726 (0.7221, 0.9941)	0.03867	0.653296	0.6533 (0.4028, 0.9344)	0.0160333
STK11	0.833333	30	0.422293	0.233906	0.671823	0.6718 (0.2892, 1.085)	0.123957	0.375774	0.3758 (0.04079, 1.351)	0.153943
SYNE1	0.691901	568	0.0752977	0.104945	0.969313	0.9693 (0.923, 0.9994)	0.0448936	0.92298	0.923 (0.8189, 1.002)	0.0569283
TGFB1	0.548387	31	0.124839	0.186517	0.64247	0.6425 (0.3315, 0.9968)	0.048086	0.348866	0.3489 (0.06609, 0.9724)	0.0424714
TP53	0.77193	57	0.133645	0.61109	0.943249	0.9432 (0.7849, 1.105)	0.480626	0.910043	0.91 (0.5789, 1.389)	0.663934
TRAF5	0.676471	34	0.439938	0.454019	0.655856	0.6559 (0.3246, 1.055)	0.0875262	0.600967	0.601 (0.1624, 1.679)	0.346185
VHL	0.588235	17	0.317625	1	0.953823	0.9538 (0.6943, 1.24)	0.735037	0.943102	0.9431 (0.5487, 1.448)	0.798305
WEE1	0.885714	35	0.258779	0.413947	0.703656	0.7037 (0.3928, 1.006)	0.0544775	0.404739	0.4047 (0.08366, 1.189)	0.106182
XRCC2	0.714286	21	0.584708	0.427291	0.779231	0.7792 (0.3778, 1.105)	0.203295	0.525814	0.5258 (0.09888, 1.282)	0.191729
XRCC3	0.695652	23	0.383212	0.410762	0.830765	0.8308 (0.4575, 1.219)	0.381006	1.0195	1.02 (0.4513, 2.17)	0.956941
ZBED4	0.717647	85	0.411707	0.639657	0.920915	0.9209 (0.7567, 1.061)	0.278816	0.875518	0.8755 (0.5854, 1.224)	0.450602
Overall			0.0892449	0.0918892	0.997974	0.998 (0.9945, 1)	0.0670082	0.994391	0.9944 (0.9858, 1)	0.0635502

## Sheet: strict
gene	% Unique Variants that are C->T	N Unique Variants	SKAT-O p	SKAT-O p, weighted	Logistic Regression OR	Logistic Regression CI	Logistic Regression p	Logistic Regression OR, weighted	Logistic Regression CI, weighted	Logistic Regression p, weighted
ACVR1B	0.933333	30	0.948884	0.840432	0.913749	0.9137 (0.6336, 1.259)	0.589085	0.842236	0.8422 (0.3016, 2.13)	0.720456
AKT1	0.885714	35	0.650804	0.873065	0.847849	0.8478 (0.5433, 1.191)	0.364011	0.838252	0.8383 (0.3189, 1.94)	0.688472
APC	0.761006	159	0.424553	0.723763	0.954439	0.9544 (0.8677, 1.026)	0.216907	0.932473	0.9325 (0.7936, 1.074)	0.341108
AR	0.651163	43	0.176749	0.3249	0.850717	0.8507 (0.6295, 1.083)	0.19988	0.780709	0.7807 (0.4968, 1.127)	0.194319
ATM	0.832061	131	0.117946	0.0935783	0.933265	0.9333 (0.8137, 1.018)	0.129747	0.838707	0.8387 (0.6225, 1.022)	0.0862483
ATR	0.837607	117	0.226465	0.372209	0.917364	0.9174 (0.7871, 1.026)	0.143496	0.867016	0.867 (0.6449, 1.072)	0.206184
AXIN2	0.84375	64	0.151089	0.308534	0.681042	0.681 (0.434, 0.9633)	0.0241496	0.587445	0.5874 (0.2464, 1.07)	0.0923003
BAP1	0.843137	51	0.333149	0.491442	0.896793	0.8968 (0.6914, 1.082)	0.277019	0.888933	0.8889 (0.5572, 1.244)	0.508227
BARD1	0.744681	47	0.443483	0.314199	0.896574	0.8966 (0.6981, 1.121)	0.345526	0.952796	0.9528 (0.6588, 1.335)	0.780618
BLM	0.825	80	0.402955	0.537875	0.913145	0.9131 (0.7657, 1.063)	0.249197	0.855534	0.8555 (0.5981, 1.163)	0.329316
BMPR1A	0.805556	36	0.186419	0.24193	0.674598	0.6746 (0.3682, 1.047)	0.0849017	0.405097	0.4051 (0.108, 1.042)	0.0628384
BRCA1	0.827586	116	0.359142	0.366246	0.986339	0.9863 (0.8755, 1.094)	0.797991	0.994036	0.994 (0.7369, 1.309)	0.966035
BRCA2	0.811594	138	0.150126	0.131424	0.901773	0.9018 (0.7639, 1.004)	0.0601983	0.843845	0.8438 (0.6348, 1.048)	0.132637
BRIP1	0.84127	63	0.261247	0.412495	0.912638	0.9126 (0.7347, 1.071)	0.27986	0.806981	0.807 (0.493, 1.17)	0.274386
CASP8	0.769231	26	0.691617	0.592496	0.983755	0.9838 (0.6796, 1.429)	0.92945	0.984853	0.9849 (0.4905, 2.027)	0.964906
CBFB	0.666667	3	0.787692	0.787692	0.458498	0.4585 (0.01103, 2.978)	0.479226	0.28185	0.2818 (0.0003211, 31.32)	0.623562
CCND1	0.764706	17	0.521986	0.478591	0.740023	0.74 (0.3313, 1.526)	0.420669	0.731029	0.731 (0.1882, 2.431)	0.608027
CDH1	0.9	40	0.155916	0.167355	0.822091	0.8221 (0.5755, 1.064)	0.149404	0.657973	0.658 (0.283, 1.218)	0.200496
CDK4	0.866667	15	0.0688141	0.077384	0.174652	0.1747 (0.01081, 0.6978)	0.0038062	0.00628899	0.006289 (1.697e-06, 0.3928)	0.00377353
CDK6	1	16	0.388477	0.388477	0.72919	0.7292 (0.314, 1.154)	0.220736	0.395144	0.3951 (0.03319, 1.522)	0.220736
CDKN2A	0.7	10	0.729156	0.639471	1.04361	1.044 (0.7515, 1.686)	0.795224	1.03466	1.035 (0.457, 2.795)	0.930906
CHEK2	0.724138	29	0.575641	0.571847	0.87283	0.8728 (0.6323, 1.111)	0.291277	0.69949	0.6995 (0.3651, 1.172)	0.184379
CSMD1	0.862944	197	0.502097	0.530596	0.964146	0.9641 (0.8897, 1.023)	0.2457	0.9275	0.9275 (0.7823, 1.062)	0.295542
CTNNB1	0.916667	36	0.632877	0.695493	0.900376	0.9004 (0.6374, 1.094)	0.326851	0.806185	0.8062 (0.3642, 1.289)	0.401625
DIRAS3	0.846154	13	0.652292	0.511866	0.676828	0.6768 (0.2239, 1.087)	0.131534	0.286434	0.2864 (0.0127, 1.124)	0.0964272
EGFR	0.915493	71	0.322835	0.215563	0.859351	0.8594 (0.6214, 1.033)	0.129072	0.606142	0.6061 (0.2571, 1.039)	0.0746158
EP300	0.754601	163	0.339233	0.0869841	0.985998	0.986 (0.9272, 1.042)	0.620691	0.988815	0.9888 (0.9058, 1.073)	0.784817
EPCAM	0.869565	23	0.506034	0.214761	1.0351	1.035 (0.7338, 1.463)	0.840079	1.02467	1.025 (0.4831, 2.174)	0.94668
ERBB2	0.876404	89	0.526417	0.599491	0.965214	0.9652 (0.8226, 1.105)	0.620562	0.925411	0.9254 (0.6276, 1.302)	0.664766
ERBB3	0.875	72	0.430016	0.304074	0.911683	0.9117 (0.7327, 1.075)	0.292635	0.842776	0.8428 (0.4964, 1.263)	0.433224
ERCC4	0.842105	38	0.0712308	0.0266944	0.767677	0.7677 (0.4837, 1.021)	0.074389	0.62705	0.627 (0.3185, 1.036)	0.0701361
ESR1	0.806452	31	0.302573	0.721535	0.942685	0.9427 (0.6807, 1.256)	0.69098	1.03257	1.033 (0.6279, 1.667)	0.895183
EXOC2	0.792453	53	0.213038	0.0381805	0.817019	0.817 (0.5778, 1.055)	0.130846	0.58503	0.585 (0.2811, 0.976)	0.0387303
EXT2	0.871795	39	0.0653821	0.111669	0.768594	0.7686 (0.5096, 1.002)	0.0524508	0.49177	0.4918 (0.1574, 0.9879)	0.0453928
FAM175A	0.88	25	0.375239	0.364353	0.803076	0.8031 (0.4604, 1.164)	0.281844	0.52234	0.5223 (0.1055, 1.432)	0.244694
FANCC	0.846154	26	0.0817313	0.0992487	0.891537	0.8915 (0.6664, 1.121)	0.346439	0.67182	0.6718 (0.3006, 1.148)	0.16958
FBXO32	0.846154	13	0.229735	0.423917	1.29456	1.295 (0.9099, 1.908)	0.152429	1.6209	1.621 (0.7693, 3.604)	0.205003
FGFR1	0.90625	32	0.571811	0.682208	0.836444	0.8364 (0.5378, 1.096)	0.231798	0.689465	0.6895 (0.2596, 1.32)	0.292464
FGFR2	0.87234	47	0.348399	0.199657	0.974259	0.9743 (0.7755, 1.189)	0.798714	1.00764	1.008 (0.5596, 1.752)	0.978243
GATA3	0.833333	30	0.133786	0.177716	0.828214	0.8282 (0.5419, 1.092)	0.203852	0.534543	0.5345 (0.1872, 1.104)	0.0968476
GEN1	0.833333	36	0.619181	0.511185	0.822973	0.823 (0.574, 1.056)	0.137678	0.565507	0.5655 (0.2271, 1.116)	0.106817
HERC1	0.819788	283	0.478916	0.40091	0.985519	0.9855 (0.9391, 1.025)	0.476658	0.989298	0.9893 (0.8968, 1.081)	0.81264
HOXB13	0.894737	19	0.759998	0.558095	0.855273	0.8553 (0.5166, 1.255)	0.45156	0.587317	0.5873 (0.1698, 1.575)	0.308393
IRAK4	0.8125	16	0.717443	0.759793	0.795402	0.7954 (0.3448, 1.499)	0.499553	0.68166	0.6817 (0.1157, 2.917)	0.617394
ITCH	0.829787	47	0.254858	0.603715	0.936272	0.9363 (0.7132, 1.125)	0.520622	1.03095	1.031 (0.6544, 1.544)	0.882915
KMT2C	0.8327	263	0.223926	0.0611971	0.93739	0.9374 (0.8467, 0.997)	0.0371596	0.842974	0.843 (0.6915, 0.9699)	0.0121966
KRAS	0.6	5	0.978095	0.898723	1.14315	1.143 (0.598, 2.258)	0.671978	1.46095	1.461 (0.4613, 5.506)	0.511977
MAP2K4	0.95	20	0.403214	0.293651	0.64681	0.6468 (0.3361, 1.111)	0.119755	0.302778	0.3028 (0.04516, 1.155)	0.0863646
MAP3K1	0.746479	71	0.304827	0.755255	1.02807	1.028 (0.8994, 1.171)	0.671737	0.971662	0.9717 (0.765, 1.212)	0.798402
MDM2	0.72	25	0.242077	0.165414	0.803304	0.8033 (0.4786, 1.257)	0.337155	0.506127	0.5061 (0.1354, 1.162)	0.115225
MED12	0.772152	158	0.123859	0.0860859	0.900729	0.9007 (0.7867, 0.9936)	0.0346942	0.840906	0.8409 (0.6614, 1.005)	0.0575723
MEN1	0.942857	35	0.371274	0.0847911	1.09261	1.093 (0.8615, 1.405)	0.448595	1.16957	1.17 (0.6067, 2.264)	0.623735
MLH1	0.658537	41	0.129015	0.0831107	0.777127	0.7771 (0.5669, 0.9891)	0.0394292	0.730694	0.7307 (0.4702, 1.027)	0.0726562
MRE11A	0.96875	32	0.498611	0.488945	0.922623	0.9226 (0.6636, 1.225)	0.585512	0.817491	0.8175 (0.3175, 1.846)	0.635039
MSH2	0.906977	43	0.0942865	0.0442963	0.630614	0.6306 (0.3466, 0.9472)	0.0183891	0.231284	0.2313 (0.044, 0.7505)	0.00710576
MSH6	0.738095	84	0.475988	0.320968	0.973547	0.9735 (0.8613, 1.066)	0.582444	0.917356	0.9174 (0.7173, 1.098)	0.371678
MUC16	0.853004	932	0.189811	0.124226	0.982151	0.9822 (0.9556, 0.9997)	0.0455103	0.952232	0.9522 (0.8865, 0.997)	0.0340108
MUTYH	0.885714	35	0.0816333	0.16124	0.689368	0.6894 (0.4058, 0.9796)	0.0360385	0.378423	0.3784 (0.1072, 0.938)	0.0341156
NBN	0.851064	47	0.598596	0.577492	0.879378	0.8794 (0.6719, 1.076)	0.227028	0.857184	0.8572 (0.5053, 1.331)	0.501121
NCOR1	0.830769	130	0.774899	0.742724	1.00283	1.003 (0.934, 1.067)	0.930227	1.02175	1.022 (0.9002, 1.156)	0.722139
NEK2	0.857143	14	0.215153	0.158858	0.608022	0.608 (0.2758, 1.004)	0.0526868	0.486341	0.4863 (0.1493, 1.056)	0.072761
NF1	0.831169	154	0.296362	0.463317	0.964767	0.9648 (0.8849, 1.031)	0.306143	0.943136	0.9431 (0.7815, 1.106)	0.482704
PALB2	0.85	60	0.244122	0.380443	0.884703	0.8847 (0.685, 1.054)	0.192731	0.883497	0.8835 (0.6108, 1.198)	0.437493
PALLD	0.947368	57	0.329283	0.284886	0.736321	0.7363 (0.5012, 0.9811)	0.033756	0.452369	0.4524 (0.1596, 0.9719)	0.0404835
PBRM1	0.824324	74	0.59596	0.348533	0.947038	0.947 (0.8013, 1.078)	0.426574	0.902605	0.9026 (0.6149, 1.236)	0.534318
PCGF2	0.714286	7	0.455637	0.435896	0.524957	0.525 (0.09277, 1.364)	0.235338	0.150941	0.1509 (0.001005, 2.014)	0.208397
PIK3CA	0.796296	54	0.168185	0.0605469	0.831535	0.8315 (0.612, 1.026)	0.0923116	0.716333	0.7163 (0.3862, 1.099)	0.13722
PIK3R1	0.774194	31	0.211008	0.215748	0.633155	0.6332 (0.3372, 0.9874)	0.0426671	0.396311	0.3963 (0.1082, 0.9625)	0.0395996
PMS1	0.777778	45	0.0905844	0.0818254	0.780964	0.781 (0.6081, 0.9559)	0.0148026	0.60999	0.61 (0.3628, 0.9242)	0.0178488
PMS2	0.771429	35	0.181099	0.0782714	0.759523	0.7595 (0.4782, 1.008)	0.0585709	0.551188	0.5512 (0.2216, 1.021)	0.0600595
PPM1L	0.681818	22	0.858385	0.587141	1.03751	1.038 (0.7495, 1.407)	0.811961	1.13624	1.136 (0.5736, 2.202)	0.696502
PTEN	0.928571	14	0.156055	0.341049	0.537947	0.5379 (0.2521, 0.957)	0.033293	0.287512	0.2875 (0.05113, 1.169)	0.0838991
PTGFR	0.869565	23	0.215953	0.196999	0.681248	0.6812 (0.3951, 0.9666)	0.0279756	0.396711	0.3967 (0.1225, 0.9023)	0.0238005
RAD50	0.807018	57	0.21604	1	0.955033	0.955 (0.8443, 1.063)	0.411483	0.987379	0.9874 (0.8418, 1.146)	0.867006
RAD51	0.740741	27	0.251141	0.625555	0.928973	0.929 (0.7499, 1.134)	0.473302	0.861265	0.8613 (0.5667, 1.27)	0.455248
RAD51C	0.894737	19	0.879117	0.871505	0.980928	0.9809 (0.7297, 1.271)	0.885187	1.01861	1.019 (0.4813, 2.042)	0.957853
RAD51D	0.9	10	0.419177	0.267462	1.39757	1.398 (0.6076, 3.416)	0.412372	2.75597	2.756 (0.3886, 32.29)	0.299836
RAD51L3-RFFL	0.857143	7	0.888052	0.921178	1.18899	1.189 (0.6728, 2.28)	0.54609	1.24068	1.241 (0.2817, 6.056)	0.764506
RB1	0.862069	58	0.246904	0.14926	0.831267	0.8313 (0.5828, 1.041)	0.120006	0.585609	0.5856 (0.2241, 1.081)	0.0948376
RET	0.866667	75	0.67945	0.701461	1.00068	1.001 (0.8454, 1.167)	0.993181	1.08534	1.085 (0.7816, 1.515)	0.613279
2020-09-09	0.933333	45	0.549918	0.577134	0.852884	0.8529 (0.5989, 1.155)	0.311754	0.580122	0.5801 (0.2034, 1.416)	0.239436
SMAD4	0.814815	27	0.26501	0.314573	0.602071	0.6021 (0.1911, 1)	0.0489909	0.35122	0.3512 (0.03232, 1.052)	0.0668085
SMARCA4	0.861111	108	0.369647	0.370611	0.91553	0.9155 (0.7727, 1.037)	0.18045	0.80475	0.8047 (0.5436, 1.082)	0.163021
STK11	0.882353	17	0.487744	0.253085	0.741332	0.7413 (0.299, 1.194)	0.269132	0.511504	0.5115 (0.05131, 1.663)	0.310952
SYNE1	0.849776	446	0.138922	0.172767	0.969726	0.9697 (0.9194, 1.003)	0.0750562	0.936236	0.9362 (0.8353, 1.012)	0.104568
TGFB1	0.73913	23	0.36395	0.37599	0.707798	0.7078 (0.3715, 1.114)	0.147704	0.456374	0.4564 (0.09046, 1.22)	0.137068
TP53	0.78125	32	0.652502	1	0.950405	0.9504 (0.7735, 1.143)	0.594401	0.943621	0.9436 (0.62, 1.414)	0.776698
TRAF5	0.88	25	0.210551	0.283428	0.555261	0.5553 (0.2177, 1.002)	0.0511123	0.349765	0.3498 (0.05992, 1.169)	0.092896
VHL	0.666667	9	0.893445	0.882185	0.984092	0.9841 (0.7082, 1.302)	0.913373	0.971318	0.9713 (0.61, 1.404)	0.882338
WEE1	0.939394	33	0.298739	0.354665	0.717569	0.7176 (0.4004, 1.034)	0.0791149	0.45183	0.4518 (0.1035, 1.195)	0.117567
XRCC2	0.736842	19	0.436382	0.467729	0.7454	0.7454 (0.2504, 1.121)	0.215114	0.477679	0.4777 (0.01806, 1.269)	0.199549
XRCC3	0.9375	16	0.430083	0.731144	0.872493	0.8725 (0.4833, 1.281)	0.523396	1.08918	1.089 (0.5141, 2.32)	0.802949
ZBED4	0.859155	71	0.52624	0.75212	0.94327	0.9433 (0.7731, 1.094)	0.46921	0.919597	0.9196 (0.6145, 1.281)	0.634124
Overall			0.250204	0.227272	0.998117	0.9981 (0.9945, 1)	0.12317	0.995418	0.9954 (0.9872, 1.001)	0.120593
